# Supplementary material for: Using Linkage Maps as a Tool To Determine Patterns of Chromosome Synteny in the Genus Salvelinus
Source: G3 (Bethesda). 2017 Sep 29;7(11):3821–30. doi: 10.1534/g3.117.300317 (PMC5677171; doi:10.1534/g3.117.300317)
Supplement: Supplementary file 1 [file 3821FileS1.xlsx]

## Sheet: Sheet1
Supplemental Table S1: LepMap input file for 1990 markers that passed filtering criteria. Marker IDs are given in row 2, family ID in column A, ID in column B, Sire ID in column C, Dam ID in column D, sex in column E
#						1 (sdY)	12	56	62	70	73	77	79	81	97	115	126	129	137	143	147	150	162	164	168	173	184	190	200	202	209	213	233	239	247	254	284	316	323	325	334	335	348	357	361	364	390	404	411
BK1	Fam1_Male	0	0	1	0	1 2	0 0	1 2	1 1	2 2	0 0	0 0	0 0	2 2	0 0	1 1	1 1	1 2	0 0	1 2	1 2	1 1	0 0	0 0	1 1	0 0	1 1	1 1	1 1	2 2	1 1	1 1	1 1	1 2	1 1	1 1	1 1	1 1	1 2	1 2	0 0	1 2	1 1	0 0	1 2	1 1	1 1	0 0	1 2
BK1	Fam1_Female	0	0	2	0	1 1	0 0	1 1	1 1	1 2	0 0	0 0	0 0	1 2	0 0	1 1	1 2	1 1	0 0	2 2	2 2	1 1	0 0	0 0	1 1	0 0	1 1	1 1	1 1	1 2	1 1	1 1	2 2	1 1	1 1	1 2	1 1	1 1	2 2	2 2	0 0	1 1	1 1	0 0	2 2	1 1	1 1	0 0	2 2
BK1	1_10	Fam1_Male	Fam1_Female	2	0	1 1	0 0	1 1	1 1	1 2	0 0	0 0	0 0	1 2	0 0	1 1	1 2	1 1	0 0	1 2	2 2	1 1	0 0	0 0	1 1	0 0	1 1	1 1	1 1	2 2	1 1	1 1	1 2	1 2	1 1	1 2	1 1	1 1	2 2	1 2	0 0	1 1	1 1	0 0	2 2	1 1	1 1	0 0	2 2
BK1	1_11	Fam1_Male	Fam1_Female	2	0	1 1	0 0	1 1	1 1	1 2	0 0	0 0	0 0	2 2	0 0	1 1	1 1	1 2	0 0	2 2	2 2	1 1	0 0	0 0	1 1	0 0	1 1	1 1	1 1	2 2	1 1	1 1	1 2	1 2	1 1	1 2	1 1	1 1	2 2	1 2	0 0	1 1	1 1	0 0	1 2	1 1	1 1	0 0	2 2
BK1	1_12	Fam1_Male	Fam1_Female	2	0	1 1	0 0	1 1	1 1	1 2	0 0	0 0	0 0	1 2	0 0	1 1	1 2	1 2	0 0	1 2	1 2	1 1	0 0	0 0	1 1	0 0	1 1	1 1	1 1	2 2	1 1	0 0	0 0	1 2	1 1	1 2	1 1	1 1	1 2	1 2	0 0	1 1	1 1	0 0	2 2	1 1	1 1	0 0	2 2
BK1	1_13	Fam1_Male	Fam1_Female	1	0	1 2	0 0	1 1	1 1	1 2	0 0	0 0	0 0	2 2	0 0	1 1	1 2	1 1	0 0	2 2	2 2	1 1	0 0	0 0	1 1	0 0	1 1	1 1	1 1	1 2	1 1	1 1	1 2	1 1	1 1	1 2	1 1	1 1	2 2	1 2	0 0	1 1	1 1	0 0	1 2	0 0	0 0	0 0	1 2
BK1	1_15	Fam1_Male	Fam1_Female	2	0	1 1	0 0	1 2	1 1	2 2	0 0	0 0	0 0	2 2	0 0	1 1	0 0	1 2	0 0	2 2	1 2	1 1	0 0	0 0	1 1	0 0	1 1	1 1	0 0	1 2	1 1	1 1	1 2	1 1	1 1	1 1	1 1	1 1	2 2	2 2	0 0	1 2	1 1	0 0	1 2	1 1	1 1	0 0	1 2
BK1	1_16	Fam1_Male	Fam1_Female	2	0	1 1	0 0	1 2	1 1	0 0	0 0	0 0	0 0	0 0	0 0	1 1	0 0	1 2	0 0	1 2	1 2	1 1	0 0	0 0	1 1	0 0	1 1	1 1	1 1	2 2	1 1	1 1	0 0	1 1	1 1	1 2	1 1	1 1	0 0	2 2	0 0	0 0	1 1	0 0	2 2	1 1	1 1	0 0	1 2
BK1	1_17	Fam1_Male	Fam1_Female	2	0	1 1	0 0	1 2	1 1	1 2	0 0	0 0	0 0	1 2	0 0	1 1	1 2	1 2	0 0	2 2	2 2	1 1	0 0	0 0	1 1	0 0	1 1	1 1	1 1	1 2	1 1	1 1	2 2	1 2	1 1	1 2	1 1	1 1	0 0	2 2	0 0	1 1	1 1	0 0	1 2	1 1	1 1	0 0	2 2
BK1	1_18	Fam1_Male	Fam1_Female	2	0	1 1	0 0	1 1	1 1	1 2	0 0	0 0	0 0	2 2	0 0	1 1	1 1	1 2	0 0	2 2	2 2	1 1	0 0	0 0	1 1	0 0	1 1	1 1	1 1	1 2	1 1	1 1	1 2	1 1	1 1	1 2	1 1	1 1	2 2	1 2	0 0	1 2	1 1	0 0	1 2	1 1	1 1	0 0	2 2
BK1	1_19	Fam1_Male	Fam1_Female	2	0	1 1	0 0	1 2	1 1	2 2	0 0	0 0	0 0	2 2	0 0	1 1	1 2	1 2	0 0	1 2	1 2	1 1	0 0	0 0	1 1	0 0	1 1	1 1	1 1	2 2	1 1	1 1	1 2	1 2	1 1	1 1	1 1	1 1	1 2	1 2	0 0	1 1	1 1	0 0	2 2	1 1	1 1	0 0	2 2
BK1	1_2	Fam1_Male	Fam1_Female	1	0	1 2	0 0	1 2	1 1	2 2	0 0	0 0	0 0	1 2	0 0	1 1	1 2	1 2	0 0	1 2	1 2	1 1	0 0	0 0	1 1	0 0	1 1	1 1	1 1	1 2	1 1	1 1	1 2	1 1	1 1	1 1	1 1	1 1	2 2	1 2	0 0	1 2	1 1	0 0	2 2	1 1	1 1	0 0	2 2
BK1	1_20	Fam1_Male	Fam1_Female	2	0	1 1	0 0	1 2	1 1	1 2	0 0	0 0	0 0	2 2	0 0	1 1	1 2	1 2	0 0	2 2	2 2	1 1	0 0	0 0	1 1	0 0	1 1	1 1	1 1	2 2	1 1	1 1	1 2	1 2	1 1	1 2	1 1	1 1	2 2	2 2	0 0	1 1	1 1	0 0	1 2	1 1	1 1	0 0	1 2
BK1	1_21	Fam1_Male	Fam1_Female	1	0	1 2	0 0	1 1	1 1	1 2	0 0	0 0	0 0	1 2	0 0	1 1	1 1	1 2	0 0	1 2	1 2	0 0	0 0	0 0	1 1	0 0	1 1	1 1	1 1	1 2	1 1	1 1	1 2	1 2	1 1	1 2	1 1	0 0	2 2	2 2	0 0	1 1	1 1	0 0	2 2	1 1	1 1	0 0	1 2
BK1	1_22	Fam1_Male	Fam1_Female	1	0	1 2	0 0	0 0	1 1	2 2	0 0	0 0	0 0	0 0	0 0	1 1	2 2	0 0	0 0	1 1	0 0	0 0	0 0	0 0	1 1	0 0	0 0	1 1	0 0	1 1	1 1	0 0	0 0	0 0	1 1	1 1	1 1	1 1	2 2	0 0	0 0	0 0	1 1	0 0	0 0	1 1	0 0	0 0	0 0
BK1	1_24	Fam1_Male	Fam1_Female	2	0	1 1	0 0	0 0	1 1	0 0	0 0	0 0	0 0	1 2	0 0	1 1	1 1	1 1	0 0	1 2	2 2	1 1	0 0	0 0	1 1	0 0	0 0	1 1	1 1	0 0	1 1	1 1	1 2	0 0	1 1	0 0	1 1	1 1	2 2	2 2	0 0	1 1	1 1	0 0	2 2	1 1	1 1	0 0	0 0
BK1	1_25	Fam1_Male	Fam1_Female	1	0	1 2	0 0	1 1	1 1	2 2	0 0	0 0	0 0	2 2	0 0	1 1	1 1	1 2	0 0	0 0	1 2	0 0	0 0	0 0	1 1	0 0	1 1	1 1	1 1	2 2	1 1	1 1	1 2	1 1	1 1	1 1	1 1	1 1	2 2	1 2	0 0	1 2	1 1	0 0	2 2	1 1	1 1	0 0	2 2
BK1	1_26	Fam1_Male	Fam1_Female	1	0	1 2	0 0	1 1	1 1	2 2	0 0	0 0	0 0	1 2	0 0	1 1	1 2	1 2	0 0	0 0	0 0	1 1	0 0	0 0	1 1	0 0	1 1	1 1	1 1	2 2	1 1	0 0	1 2	1 1	1 1	1 1	1 1	1 1	2 2	1 2	0 0	1 2	1 1	0 0	2 2	1 1	1 1	0 0	1 2
BK1	1_27	Fam1_Male	Fam1_Female	2	0	1 1	0 0	1 2	1 1	2 2	0 0	0 0	0 0	2 2	0 0	1 1	1 1	1 2	0 0	2 2	2 2	1 1	0 0	0 0	1 1	0 0	1 1	1 1	1 1	1 2	1 1	0 0	1 2	1 1	1 1	1 1	1 1	1 1	1 2	1 2	0 0	1 2	1 1	0 0	0 0	1 1	1 1	0 0	2 2
BK1	1_3	Fam1_Male	Fam1_Female	2	0	1 1	0 0	1 2	1 1	1 2	0 0	0 0	0 0	1 2	0 0	1 1	1 1	1 2	0 0	1 2	2 2	1 1	0 0	0 0	1 1	0 0	1 1	1 1	1 1	1 2	1 1	1 1	1 2	1 2	1 1	1 2	1 1	1 1	2 2	1 2	0 0	1 1	1 1	0 0	2 2	1 1	1 1	0 0	2 2
BK1	1_30	Fam1_Male	Fam1_Female	1	0	1 2	0 0	0 0	1 1	2 2	0 0	0 0	0 0	2 2	0 0	1 1	1 2	1 2	0 0	2 2	1 1	0 0	0 0	0 0	1 1	0 0	1 1	1 1	1 1	1 2	1 1	1 1	1 2	1 1	1 1	0 0	1 1	1 1	2 2	1 2	0 0	0 0	1 1	0 0	1 2	1 1	1 1	0 0	1 2
BK1	1_31	Fam1_Male	Fam1_Female	2	0	1 1	0 0	1 1	1 1	2 2	0 0	0 0	0 0	1 2	0 0	1 1	1 1	1 2	0 0	1 2	2 2	1 1	0 0	0 0	1 1	0 0	1 1	1 1	1 1	2 2	1 1	0 0	1 2	1 1	1 1	0 0	1 1	1 1	2 2	2 2	0 0	0 0	1 1	0 0	2 2	1 1	1 1	0 0	2 2
BK1	1_32	Fam1_Male	Fam1_Female	2	0	1 1	0 0	0 0	1 1	0 0	0 0	0 0	0 0	0 0	0 0	1 1	1 1	0 0	0 0	2 2	0 0	1 1	0 0	0 0	0 0	0 0	1 1	1 1	1 1	0 0	1 1	0 0	0 0	0 0	1 1	0 0	1 1	1 1	2 2	0 0	0 0	0 0	1 1	0 0	0 0	1 1	1 1	0 0	0 0
BK1	1_33	Fam1_Male	Fam1_Female	2	0	1 1	0 0	0 0	1 1	0 0	0 0	0 0	0 0	1 2	0 0	1 1	1 2	1 2	0 0	0 0	2 2	1 1	0 0	0 0	1 1	0 0	1 1	1 1	0 0	2 2	1 1	0 0	1 2	0 0	1 1	2 2	1 1	1 1	2 2	2 2	0 0	0 0	1 1	0 0	2 2	1 1	1 1	0 0	0 0
BK1	1_34	Fam1_Male	Fam1_Female	1	0	1 2	0 0	1 2	1 1	0 0	0 0	0 0	0 0	2 2	0 0	1 1	1 2	1 2	0 0	0 0	0 0	1 1	0 0	0 0	1 1	0 0	1 1	1 1	1 1	1 2	0 0	1 1	0 0	1 1	1 1	0 0	1 1	1 1	2 2	0 0	0 0	0 0	1 1	0 0	2 2	1 1	1 1	0 0	1 2
BK1	1_35	Fam1_Male	Fam1_Female	2	0	1 1	0 0	1 1	1 1	2 2	0 0	0 0	0 0	1 2	0 0	1 1	0 0	1 2	0 0	0 0	2 2	1 1	0 0	0 0	1 1	0 0	1 1	1 1	1 1	1 2	1 1	0 0	1 1	1 1	1 1	1 2	1 1	1 1	2 2	0 0	0 0	1 2	1 1	0 0	2 2	1 1	1 1	0 0	0 0
BK1	1_36	Fam1_Male	Fam1_Female	2	0	1 1	0 0	0 0	1 1	2 2	0 0	0 0	0 0	0 0	0 0	1 1	1 1	1 2	0 0	0 0	2 2	1 1	0 0	0 0	1 1	0 0	1 1	1 1	1 1	2 2	1 1	1 1	1 1	1 1	1 1	1 1	1 1	1 1	1 2	0 0	0 0	0 0	1 1	0 0	2 2	1 1	1 1	0 0	1 2
BK1	1_37	Fam1_Male	Fam1_Female	2	0	1 1	0 0	1 1	1 1	2 2	0 0	0 0	0 0	1 1	0 0	1 1	1 1	1 2	0 0	2 2	2 2	0 0	0 0	0 0	1 1	0 0	1 1	1 1	1 1	2 2	1 1	0 0	0 0	1 2	1 1	1 1	1 1	1 1	0 0	1 2	0 0	1 1	1 1	0 0	1 2	1 1	0 0	0 0	2 2
BK1	1_38	Fam1_Male	Fam1_Female	1	0	1 2	0 0	0 0	0 0	2 2	0 0	0 0	0 0	0 0	0 0	1 1	1 1	0 0	0 0	0 0	0 0	1 1	0 0	0 0	1 1	0 0	1 1	1 1	0 0	0 0	1 1	0 0	0 0	0 0	0 0	0 0	1 1	1 1	0 0	0 0	0 0	0 0	1 1	0 0	0 0	1 1	1 1	0 0	0 0
BK1	1_39	Fam1_Male	Fam1_Female	2	0	1 1	0 0	1 1	0 0	1 2	0 0	0 0	0 0	2 2	0 0	0 0	1 2	1 2	0 0	0 0	2 2	1 1	0 0	0 0	1 1	0 0	0 0	1 1	1 1	0 0	0 0	0 0	0 0	1 1	1 1	0 0	1 1	1 1	2 2	2 2	0 0	1 2	1 1	0 0	0 0	0 0	1 1	0 0	0 0
BK1	1_4	Fam1_Male	Fam1_Female	1	0	1 2	0 0	1 1	1 1	2 2	0 0	0 0	0 0	2 2	0 0	1 1	1 1	1 2	0 0	2 2	1 2	1 1	0 0	0 0	1 1	0 0	1 1	1 1	1 1	2 2	1 1	1 1	1 2	1 2	1 1	1 1	1 1	1 1	2 2	1 2	0 0	1 1	1 1	0 0	1 2	1 1	1 1	0 0	2 2
BK1	1_40	Fam1_Male	Fam1_Female	1	0	1 2	0 0	1 1	1 1	1 2	0 0	0 0	0 0	1 2	0 0	1 1	0 0	1 2	0 0	1 2	0 0	1 1	0 0	0 0	0 0	0 0	1 1	0 0	0 0	1 2	1 1	1 1	0 0	0 0	0 0	1 2	1 1	1 1	2 2	1 2	0 0	1 1	1 1	0 0	1 2	1 1	1 1	0 0	1 2
BK1	1_41	Fam1_Male	Fam1_Female	1	0	1 2	0 0	1 2	1 1	0 0	0 0	0 0	0 0	0 0	0 0	1 1	0 0	1 2	0 0	0 0	1 2	1 1	0 0	0 0	1 1	0 0	1 1	1 1	1 1	0 0	1 1	1 1	1 2	1 2	1 1	1 2	1 1	1 1	1 2	2 2	0 0	1 1	1 1	0 0	2 2	1 1	1 1	0 0	1 2
BK1	1_42	Fam1_Male	Fam1_Female	1	0	1 2	0 0	0 0	1 1	0 0	0 0	0 0	0 0	0 0	0 0	0 0	0 0	0 0	0 0	0 0	0 0	0 0	0 0	0 0	1 1	0 0	0 0	0 0	0 0	0 0	1 1	0 0	0 0	1 1	0 0	0 0	0 0	0 0	0 0	0 0	0 0	0 0	0 0	0 0	2 2	0 0	0 0	0 0	0 0
BK1	1_43	Fam1_Male	Fam1_Female	2	0	1 1	0 0	1 1	1 1	0 0	0 0	0 0	0 0	2 2	0 0	1 1	0 0	0 0	0 0	2 2	2 2	0 0	0 0	0 0	1 1	0 0	0 0	1 1	1 1	1 2	1 1	1 1	1 2	0 0	0 0	1 1	1 1	0 0	2 2	2 2	0 0	1 1	1 1	0 0	1 2	1 1	1 1	0 0	1 2
BK1	1_44	Fam1_Male	Fam1_Female	1	0	1 2	0 0	0 0	1 1	0 0	0 0	0 0	0 0	2 2	0 0	1 1	0 0	1 2	0 0	1 2	1 2	0 0	0 0	0 0	0 0	0 0	1 1	1 1	1 1	2 2	1 1	0 0	1 2	0 0	1 1	1 1	1 1	0 0	1 2	1 2	0 0	1 1	0 0	0 0	0 0	1 1	1 1	0 0	2 2
BK1	1_45	Fam1_Male	Fam1_Female	1	0	1 2	0 0	1 1	1 1	0 0	0 0	0 0	0 0	2 2	0 0	1 1	0 0	1 2	0 0	1 2	1 2	0 0	0 0	0 0	1 1	0 0	0 0	1 1	1 1	2 2	1 1	1 1	1 2	1 1	1 1	0 0	1 1	0 0	1 2	0 0	0 0	1 2	0 0	0 0	2 2	1 1	1 1	0 0	1 2
BK1	1_46	Fam1_Male	Fam1_Female	1	0	1 2	0 0	1 1	1 1	0 0	0 0	0 0	0 0	1 2	0 0	1 1	0 0	1 2	0 0	2 2	1 2	0 0	0 0	0 0	1 1	0 0	1 1	1 1	1 1	2 2	1 1	1 1	0 0	1 1	0 0	0 0	1 1	0 0	2 2	0 0	0 0	2 2	0 0	0 0	0 0	1 1	0 0	0 0	0 0
BK1	1_47	Fam1_Male	Fam1_Female	2	0	1 1	0 0	0 0	1 1	0 0	0 0	0 0	0 0	1 2	0 0	1 1	0 0	1 2	0 0	2 2	1 2	0 0	0 0	0 0	0 0	0 0	0 0	1 1	1 1	1 2	0 0	1 1	1 1	1 2	0 0	1 1	1 1	0 0	1 2	0 0	0 0	1 1	1 1	0 0	0 0	1 1	0 0	0 0	0 0
BK1	1_48	Fam1_Male	Fam1_Female	1	0	1 2	0 0	1 1	1 1	0 0	0 0	0 0	0 0	2 2	0 0	1 1	0 0	1 2	0 0	0 0	2 2	0 0	0 0	0 0	1 1	0 0	0 0	0 0	1 1	1 2	1 1	0 0	0 0	0 0	1 1	0 0	1 1	0 0	2 2	0 0	0 0	1 1	1 1	0 0	2 2	1 1	1 1	0 0	0 0
BK1	1_5	Fam1_Male	Fam1_Female	1	0	1 2	0 0	1 1	1 1	1 2	0 0	0 0	0 0	1 2	0 0	1 1	1 1	1 2	0 0	2 2	2 2	1 1	0 0	0 0	1 1	0 0	1 1	1 1	1 1	1 2	1 1	1 1	1 2	1 2	1 1	1 2	1 1	1 1	2 2	1 2	0 0	1 1	1 1	0 0	1 2	1 1	1 1	0 0	2 2
BK1	1_51	Fam1_Male	Fam1_Female	2	0	1 1	0 0	1 1	1 1	0 0	0 0	0 0	0 0	2 2	0 0	1 1	0 0	1 2	0 0	0 0	0 0	0 0	0 0	0 0	1 1	0 0	0 0	1 1	1 1	2 2	1 1	1 1	0 0	0 0	1 1	1 2	1 1	0 0	1 2	1 2	0 0	1 1	1 1	0 0	2 2	1 1	1 1	0 0	2 2
BK1	1_52	Fam1_Male	Fam1_Female	2	0	1 1	0 0	1 1	1 1	0 0	0 0	0 0	0 0	2 2	0 0	1 1	0 0	1 2	0 0	0 0	2 2	0 0	0 0	0 0	1 1	0 0	0 0	1 1	1 1	2 2	1 1	1 1	1 2	0 0	0 0	0 0	1 1	0 0	1 2	2 2	0 0	1 1	1 1	0 0	2 2	1 1	1 1	0 0	0 0
BK1	1_6	Fam1_Male	Fam1_Female	2	0	1 1	0 0	1 2	1 1	1 2	0 0	0 0	0 0	2 2	0 0	1 1	1 1	1 2	0 0	2 2	1 2	1 1	0 0	0 0	1 1	0 0	1 1	1 1	1 1	2 2	1 1	1 1	1 2	1 2	1 1	1 2	1 1	1 1	2 2	1 2	0 0	1 1	1 1	0 0	1 2	1 1	1 1	0 0	1 2
BK1	1_7	Fam1_Male	Fam1_Female	1	0	1 2	0 0	1 2	1 1	1 2	0 0	0 0	0 0	2 2	0 0	1 1	1 1	2 2	0 0	1 2	1 2	1 1	0 0	0 0	1 1	0 0	1 1	1 1	1 1	1 2	1 1	1 1	1 2	2 2	1 1	1 2	1 1	1 1	1 2	2 2	0 0	1 1	1 1	0 0	2 2	1 1	1 1	0 0	2 2
BK1	1_8	Fam1_Male	Fam1_Female	2	0	1 1	0 0	1 1	1 1	2 2	0 0	0 0	0 0	2 2	0 0	1 1	1 2	1 2	0 0	1 2	2 2	1 1	0 0	0 0	1 1	0 0	1 1	1 1	1 1	1 2	1 1	1 1	1 2	1 2	1 1	1 1	1 1	1 1	2 2	1 2	0 0	1 1	1 1	0 0	2 2	1 1	1 1	0 0	2 2
BK1	1_9	Fam1_Male	Fam1_Female	1	0	1 2	0 0	1 2	1 1	2 2	0 0	0 0	0 0	1 2	0 0	1 1	1 2	1 2	0 0	2 2	1 2	1 1	0 0	0 0	1 1	0 0	1 1	1 1	1 1	2 2	1 1	1 1	1 2	1 1	1 1	1 1	1 1	1 1	2 2	2 2	0 0	1 2	1 1	0 0	1 2	1 1	1 1	0 0	2 2
BK2	Fam2_Male	0	0	1	0	1 2	1 1	1 1	1 1	2 2	1 1	1 2	1 2	2 2	2 2	1 2	1 2	1 1	1 2	1 1	1 1	1 1	1 1	2 2	1 2	0 0	1 1	1 1	1 1	1 2	1 2	2 2	1 2	1 1	1 2	1 1	1 2	1 2	1 1	2 2	1 2	1 2	1 1	1 2	1 1	1 1	1 2	1 1	1 2
BK2	Fam2_Female	0	0	2	0	1 1	1 2	1 1	1 1	1 1	1 2	1 2	1 2	1 2	1 2	1 2	1 2	1 1	1 1	2 2	1 1	1 2	1 2	1 2	1 1	0 0	1 2	1 2	1 2	1 1	2 2	1 2	1 2	1 1	2 2	1 2	2 2	2 2	2 2	1 2	2 2	1 1	1 1	1 2	1 2	2 2	1 2	1 2	1 2
BK2	2_1	Fam2_Male	Fam2_Female	2	0	1 1	1 2	1 1	1 1	1 2	1 2	2 2	2 2	2 2	1 2	2 2	2 2	1 1	1 1	1 2	1 1	1 1	1 1	1 2	1 2	0 0	1 2	1 2	1 1	1 1	1 2	1 2	1 2	1 1	2 2	1 2	2 2	1 2	1 2	1 2	2 2	1 2	1 1	2 2	1 1	1 2	1 1	1 1	2 2
BK2	2_10	Fam2_Male	Fam2_Female	1	0	1 2	1 1	1 1	1 1	1 2	1 2	2 2	1 2	1 2	1 2	2 2	1 2	1 1	1 1	1 2	1 1	1 2	1 1	2 2	1 1	0 0	1 2	1 2	1 1	1 1	1 2	1 2	1 2	1 1	2 2	1 2	2 2	2 2	1 2	2 2	2 2	1 2	1 1	1 2	1 1	1 2	1 2	1 2	1 2
BK2	2_11	Fam2_Male	Fam2_Female	2	0	1 1	1 2	1 1	1 1	1 2	1 1	1 2	1 2	1 2	2 2	1 2	1 2	1 1	1 1	1 2	1 1	1 1	1 1	2 2	1 1	0 0	1 1	1 2	1 2	1 1	1 2	2 2	1 1	1 1	1 2	1 1	1 2	1 2	1 2	2 2	2 2	1 1	1 1	1 2	1 1	1 2	2 2	1 1	1 2
BK2	2_12	Fam2_Male	Fam2_Female	1	0	1 2	1 1	1 1	1 1	1 2	1 1	2 2	1 2	1 2	1 2	2 2	1 2	1 1	1 1	1 2	1 1	1 2	1 1	2 2	1 1	0 0	1 1	1 1	1 2	1 1	2 2	2 2	1 1	1 1	2 2	1 2	2 2	2 2	1 2	2 2	2 2	1 2	1 1	1 2	1 2	1 2	1 1	1 1	1 1
BK2	2_13	Fam2_Male	Fam2_Female	2	0	1 1	1 2	1 1	1 1	1 2	1 2	0 0	1 1	2 2	2 2	1 2	2 2	1 1	1 1	1 2	1 1	1 1	1 2	2 2	1 2	0 0	1 1	1 2	1 1	1 1	2 2	2 2	1 2	1 1	1 2	1 1	1 2	2 2	1 2	2 2	1 2	1 1	1 1	2 2	1 2	1 2	2 2	1 2	2 2
BK2	2_14	Fam2_Male	Fam2_Female	2	0	1 1	1 1	1 1	1 1	1 2	0 0	2 2	1 1	2 2	2 2	2 2	2 2	1 1	1 2	1 2	1 1	1 1	0 0	2 2	1 1	0 0	1 1	1 2	1 2	1 2	1 2	2 2	1 2	1 1	2 2	1 1	1 2	2 2	1 2	2 2	2 2	1 2	1 1	2 2	2 2	1 2	2 2	1 2	2 2
BK2	2_15	Fam2_Male	Fam2_Female	2	0	1 1	1 1	1 1	1 1	1 2	1 2	1 2	1 2	2 2	2 2	1 2	1 2	1 1	1 2	1 2	1 1	1 2	1 1	1 2	1 1	0 0	1 1	1 2	1 1	1 2	1 2	2 2	2 2	1 1	2 2	1 2	1 2	2 2	1 2	1 2	1 2	1 1	1 1	1 2	1 2	1 2	1 1	1 1	1 2
BK2	2_16	Fam2_Male	Fam2_Female	1	0	1 2	1 1	1 1	1 1	1 2	1 2	1 1	1 1	2 2	1 2	1 1	1 2	1 1	1 2	1 2	1 1	1 2	1 2	1 2	1 1	0 0	1 1	1 1	1 2	1 2	1 2	2 2	1 2	1 1	1 2	1 1	1 2	2 2	1 1	1 2	1 2	1 1	1 1	1 2	1 2	1 2	2 2	1 1	1 2
BK2	2_17	Fam2_Male	Fam2_Female	1	0	1 2	1 2	1 1	1 1	1 2	1 1	2 2	2 2	2 2	2 2	2 2	2 2	1 1	1 2	1 2	1 1	1 1	1 2	2 2	1 2	0 0	1 1	1 2	1 2	1 2	2 2	2 2	1 2	1 1	1 2	1 2	2 2	2 2	1 2	2 2	2 2	1 1	1 1	2 2	1 2	1 2	1 1	1 2	2 2
BK2	2_18	Fam2_Male	Fam2_Female	1	0	1 2	1 1	1 1	1 1	1 2	1 1	1 2	1 1	1 2	2 2	1 2	1 2	1 1	1 1	1 2	1 1	1 1	1 2	2 2	1 1	0 0	1 2	1 2	1 2	1 1	1 2	1 2	1 2	1 1	1 2	1 1	2 2	1 2	1 2	2 2	1 2	1 1	1 1	1 2	1 1	1 2	1 1	1 1	1 2
BK2	2_19	Fam2_Male	Fam2_Female	2	0	1 1	1 2	1 1	1 1	1 2	1 2	2 2	1 1	2 2	2 2	2 2	1 2	1 1	1 2	1 2	1 1	1 1	1 2	1 2	1 2	0 0	1 2	1 1	1 2	1 2	2 2	1 1	1 2	1 1	1 2	1 2	2 2	2 2	1 2	1 2	2 2	1 1	1 1	1 2	1 2	1 2	1 2	1 2	1 1
BK2	2_2	Fam2_Male	Fam2_Female	1	0	1 2	1 1	1 1	1 1	1 2	1 2	1 1	1 1	2 2	1 2	1 1	1 2	1 1	1 2	1 2	1 1	1 1	1 1	2 2	1 1	0 0	1 2	1 2	1 2	1 2	2 2	1 2	1 2	1 1	2 2	1 1	2 2	2 2	1 2	2 2	1 2	1 2	1 1	1 2	1 2	1 2	1 2	1 1	2 2
BK2	2_20	Fam2_Male	Fam2_Female	2	0	1 1	1 1	1 1	1 1	1 2	1 2	1 1	1 1	2 2	2 2	1 1	1 2	1 1	1 2	1 2	1 1	1 2	1 1	1 2	1 2	0 0	1 1	1 2	1 2	1 2	2 2	2 2	1 2	1 1	1 2	1 1	1 2	2 2	0 0	1 2	1 2	1 1	1 1	1 2	1 2	1 2	1 2	1 2	1 2
BK2	2_21	Fam2_Male	Fam2_Female	1	0	1 2	1 1	1 1	1 1	1 2	1 1	0 0	0 0	1 2	0 0	1 2	1 2	1 1	1 2	1 2	1 1	1 1	0 0	1 2	1 2	0 0	1 1	1 2	1 2	0 0	2 2	0 0	1 2	1 1	2 2	1 2	2 2	2 2	1 2	2 2	2 2	0 0	1 1	2 2	1 1	1 2	2 2	1 1	1 2
BK2	2_23	Fam2_Male	Fam2_Female	2	0	0 0	1 1	1 1	1 1	1 2	1 2	1 2	1 2	2 2	0 0	1 2	1 1	1 1	0 0	1 2	1 1	1 1	1 2	1 2	0 0	0 0	1 1	1 1	1 1	1 2	2 2	2 2	1 1	1 1	2 2	1 1	1 2	2 2	1 2	1 2	2 2	1 2	1 1	1 2	1 2	1 2	1 2	1 2	1 1
BK2	2_24	Fam2_Male	Fam2_Female	2	0	1 1	1 1	1 1	1 1	1 2	1 2	1 1	0 0	1 2	1 2	1 1	1 2	1 1	1 1	1 2	1 1	1 1	1 2	1 2	1 2	0 0	1 1	1 1	2 2	1 1	1 2	2 2	1 1	1 1	2 2	1 2	2 2	2 2	1 2	1 2	1 2	1 1	1 1	1 2	1 1	1 2	2 2	1 2	1 1
BK2	2_25	Fam2_Male	Fam2_Female	1	0	1 2	1 1	1 1	1 1	1 2	1 1	1 2	1 1	1 2	1 2	1 2	2 2	1 1	1 1	1 2	1 1	0 0	1 1	2 2	1 1	0 0	1 1	1 1	1 2	1 1	1 2	2 2	1 2	1 1	2 2	1 2	1 2	1 2	1 2	1 2	1 1	1 2	1 1	2 2	1 2	1 2	1 1	1 1	1 1
BK2	2_26	Fam2_Male	Fam2_Female	1	0	1 2	1 2	1 1	1 1	1 2	1 2	1 2	1 2	2 2	2 2	1 2	1 1	1 1	1 2	1 2	1 1	1 1	0 0	2 2	1 2	0 0	1 2	1 2	1 1	1 2	2 2	0 0	1 1	1 1	2 2	1 1	2 2	1 2	1 2	2 2	2 2	1 2	1 1	1 1	1 2	1 2	2 2	1 2	2 2
BK2	2_27	Fam2_Male	Fam2_Female	2	0	1 1	1 2	1 1	1 1	1 2	1 2	1 1	2 2	2 2	2 2	1 1	1 2	1 1	1 1	1 2	1 1	0 0	0 0	2 2	1 1	0 0	0 0	1 1	1 2	1 1	1 2	0 0	1 2	1 1	1 2	1 2	1 2	1 2	1 2	2 2	1 2	1 1	1 1	1 2	1 1	1 2	1 2	1 2	1 1
BK2	2_28	Fam2_Male	Fam2_Female	2	0	1 1	1 1	1 1	1 1	1 2	1 1	1 2	1 2	1 2	1 2	1 2	1 2	1 1	1 2	1 2	1 1	0 0	1 1	2 2	1 1	0 0	1 2	1 2	1 2	1 2	2 2	1 2	2 2	1 1	2 2	1 1	2 2	2 2	1 2	2 2	1 2	1 2	1 1	1 2	1 1	1 2	1 1	1 2	2 2
BK2	2_29	Fam2_Male	Fam2_Female	1	0	1 2	0 0	1 1	1 1	1 2	0 0	1 2	1 1	1 2	2 2	1 2	1 2	1 1	1 2	1 2	1 1	1 1	1 1	2 2	1 2	0 0	1 2	1 2	1 1	1 2	2 2	1 2	1 2	1 1	2 2	1 2	2 2	1 2	1 2	2 2	1 2	1 2	1 1	0 0	1 1	1 2	2 2	1 1	2 2
BK2	2_3	Fam2_Male	Fam2_Female	1	0	1 2	1 1	1 1	1 1	1 2	1 2	2 2	1 2	2 2	2 2	2 2	1 2	1 1	1 2	1 2	1 1	1 1	1 2	2 2	1 2	0 0	1 2	1 2	1 1	1 2	1 2	0 0	2 2	1 1	2 2	1 1	2 2	2 2	1 2	2 2	2 2	1 2	1 1	1 2	1 2	1 2	1 1	1 1	1 2
BK2	2_30	Fam2_Male	Fam2_Female	2	0	1 1	1 2	1 1	1 1	1 2	1 1	1 2	1 2	2 2	2 2	1 2	2 2	1 1	1 1	1 2	1 1	1 2	1 1	2 2	1 1	0 0	1 2	1 1	1 2	1 1	2 2	1 2	2 2	1 1	1 2	1 1	2 2	2 2	1 2	2 2	1 2	1 1	1 1	2 2	1 1	1 2	1 2	1 1	1 2
BK2	2_32	Fam2_Male	Fam2_Female	2	0	1 1	0 0	1 1	1 1	1 2	0 0	0 0	0 0	1 2	2 2	1 2	1 2	1 1	1 2	1 2	1 1	1 1	1 1	2 2	1 2	0 0	1 1	1 2	1 1	1 2	2 2	2 2	2 2	1 1	1 2	1 1	2 2	1 2	0 0	2 2	2 2	1 1	1 1	1 2	1 2	1 2	2 2	1 2	1 2
BK2	2_33	Fam2_Male	Fam2_Female	2	0	1 1	0 0	1 1	1 1	1 2	1 1	1 2	1 2	2 2	2 2	1 2	2 2	1 1	1 1	1 2	1 1	1 1	1 2	1 2	1 2	0 0	1 1	1 2	1 2	1 1	1 2	2 2	2 2	1 1	1 2	1 2	1 2	2 2	1 2	1 2	1 2	1 1	1 1	2 2	1 1	1 2	1 2	1 1	2 2
BK2	2_34	Fam2_Male	Fam2_Female	1	0	1 2	1 1	1 1	1 1	1 1	0 0	2 2	2 2	1 2	1 2	2 2	2 2	1 1	1 2	1 2	1 1	1 1	1 2	2 2	1 2	0 0	1 1	1 2	1 1	1 2	1 2	2 2	1 2	1 1	2 2	1 1	2 2	1 1	1 2	2 2	2 2	1 2	1 1	2 2	2 2	1 2	1 2	1 1	1 2
BK2	2_36	Fam2_Male	Fam2_Female	2	0	1 1	1 1	1 1	1 1	1 2	1 2	1 2	0 0	1 2	2 2	1 2	1 2	1 1	1 2	1 2	1 1	1 1	1 1	2 2	1 2	0 0	1 1	1 1	1 2	1 2	1 2	2 2	1 1	1 1	2 2	1 1	1 2	1 2	1 2	2 2	2 2	1 2	1 1	1 2	1 2	1 2	1 1	1 2	1 2
BK2	2_37	Fam2_Male	Fam2_Female	1	0	0 0	1 1	1 1	1 1	1 2	0 0	0 0	2 2	2 2	1 1	1 2	1 2	1 1	1 1	1 2	1 1	0 0	0 0	1 2	1 1	0 0	0 0	1 1	1 2	1 1	1 2	1 2	2 2	1 1	2 2	1 1	2 2	2 2	0 0	1 2	2 2	1 2	1 1	1 2	1 1	1 2	2 2	1 1	1 2
BK2	2_38	Fam2_Male	Fam2_Female	1	0	1 2	1 2	1 1	1 1	1 2	1 2	0 0	1 1	2 2	2 2	1 2	2 2	1 1	1 1	1 2	1 1	1 2	0 0	1 2	1 1	0 0	1 2	1 1	1 1	1 1	1 2	0 0	1 1	1 1	2 2	1 1	1 2	2 2	1 2	1 2	2 2	1 2	1 1	2 2	1 2	1 2	1 1	1 2	1 2
BK2	2_4	Fam2_Male	Fam2_Female	2	0	1 1	1 1	1 1	1 1	1 2	1 2	1 1	1 1	2 2	2 2	1 1	1 2	1 1	1 2	1 2	1 1	1 2	1 1	2 2	1 2	0 0	1 2	1 2	1 2	1 2	1 2	1 2	1 2	1 1	2 2	1 2	2 2	2 2	1 2	2 2	1 2	1 1	1 1	1 2	1 1	1 2	1 2	1 1	2 2
BK2	2_40	Fam2_Male	Fam2_Female	1	0	1 2	1 1	1 1	1 1	1 2	1 1	0 0	1 1	1 2	2 2	1 2	2 2	1 1	1 1	1 2	1 1	1 2	1 1	2 2	1 2	0 0	1 1	1 1	1 1	1 1	1 2	2 2	1 2	1 1	2 2	1 1	1 2	1 2	1 2	2 2	1 2	1 2	1 1	2 2	1 2	1 2	1 2	1 2	1 2
BK2	2_41	Fam2_Male	Fam2_Female	1	0	1 2	1 2	1 1	1 1	1 2	1 2	2 2	1 1	1 2	1 2	2 2	1 1	1 1	1 1	1 2	1 1	1 1	1 1	1 2	1 2	0 0	1 1	1 1	1 2	1 1	2 2	0 0	1 2	1 1	2 2	1 1	1 2	1 2	1 2	2 2	2 2	1 2	1 1	1 1	1 1	1 2	1 2	1 2	1 2
BK2	2_43	Fam2_Male	Fam2_Female	2	0	1 1	0 0	1 1	1 1	1 2	1 1	0 0	1 2	2 2	2 2	2 2	2 2	1 1	1 1	1 2	1 1	1 1	1 2	1 2	1 2	0 0	1 2	1 2	1 1	1 1	1 2	0 0	1 1	1 1	2 2	0 0	1 2	1 2	1 2	1 2	2 2	1 2	1 1	2 2	1 1	1 2	1 1	1 1	1 2
BK2	2_44	Fam2_Male	Fam2_Female	1	0	1 2	0 0	1 1	1 1	1 2	1 2	1 1	0 0	1 2	1 2	1 1	2 2	1 1	1 1	1 2	1 1	1 1	1 1	2 2	1 2	0 0	1 1	1 2	1 1	1 1	2 2	0 0	2 2	1 1	1 2	0 0	2 2	1 2	1 2	2 2	1 2	1 1	1 1	2 2	1 1	1 2	2 2	1 1	1 2
BK2	2_45	Fam2_Male	Fam2_Female	2	0	1 1	0 0	1 1	1 1	0 0	1 1	0 0	0 0	1 2	0 0	1 2	1 1	1 1	0 0	0 0	1 1	0 0	0 0	1 2	1 2	0 0	0 0	1 2	1 2	1 2	1 2	0 0	1 1	1 1	1 2	0 0	2 2	2 2	1 2	0 0	1 2	1 1	1 1	0 0	0 0	1 2	1 2	1 2	1 2
BK2	2_47	Fam2_Male	Fam2_Female	2	0	1 1	0 0	1 1	1 1	0 0	0 0	0 0	0 0	2 2	0 0	1 2	1 2	1 1	1 2	0 0	1 1	0 0	1 1	1 2	1 2	0 0	1 2	1 2	1 2	1 2	2 2	0 0	2 2	1 1	2 2	0 0	2 2	0 0	1 2	1 2	1 2	1 2	1 1	2 2	1 1	1 2	1 2	1 2	2 2
BK2	2_48	Fam2_Male	Fam2_Female	1	0	1 2	0 0	1 1	1 1	1 2	1 2	1 1	0 0	0 0	0 0	1 1	1 1	1 1	1 1	0 0	1 1	0 0	0 0	1 2	1 2	0 0	1 1	1 2	1 1	1 1	0 0	2 2	1 1	1 1	1 2	1 1	2 2	0 0	1 2	0 0	0 0	1 1	1 1	1 1	1 2	1 2	0 0	1 1	1 2
BK2	2_49	Fam2_Male	Fam2_Female	2	0	1 1	0 0	1 1	1 1	0 0	0 0	1 2	0 0	2 2	0 0	1 2	2 2	1 1	1 2	0 0	0 0	0 0	0 0	1 2	1 1	0 0	1 1	1 1	1 1	1 2	0 0	0 0	0 0	1 1	0 0	1 1	1 2	0 0	0 0	0 0	0 0	1 1	1 1	0 0	1 2	1 2	1 1	1 1	1 1
BK2	2_5	Fam2_Male	Fam2_Female	1	0	1 2	1 1	1 1	1 1	1 2	1 2	2 2	1 1	1 2	0 0	1 2	1 2	1 1	1 2	1 2	1 1	1 1	1 1	2 2	1 2	0 0	1 1	1 2	1 1	1 2	2 2	2 2	1 2	1 1	2 2	1 1	2 2	1 2	1 2	2 2	2 2	1 2	1 1	1 2	1 1	1 2	1 2	1 2	2 2
BK2	2_50	Fam2_Male	Fam2_Female	1	0	1 2	0 0	1 1	1 1	0 0	0 0	1 1	0 0	1 2	0 0	1 1	0 0	1 1	1 1	2 2	1 1	0 0	0 0	1 2	1 2	0 0	1 1	1 1	1 2	1 1	2 2	2 2	1 2	1 1	2 2	1 1	1 2	2 2	1 2	0 0	1 2	1 2	1 1	1 1	1 2	0 0	1 1	1 1	1 1
BK2	2_51	Fam2_Male	Fam2_Female	1	0	1 2	0 0	1 1	1 1	0 0	1 2	2 2	0 0	2 2	0 0	2 2	1 1	1 1	0 0	0 0	1 1	0 0	1 1	1 2	1 1	0 0	1 2	1 2	1 1	1 2	2 2	0 0	1 1	1 1	1 2	1 1	1 2	1 2	1 2	0 0	0 0	1 1	1 1	1 2	1 2	1 2	0 0	1 1	2 2
BK2	2_52	Fam2_Male	Fam2_Female	2	0	1 1	0 0	1 1	1 1	1 2	0 0	0 0	0 0	1 2	0 0	1 2	1 1	1 1	1 1	1 2	1 1	0 0	0 0	1 2	1 1	0 0	1 1	1 1	1 1	1 1	0 0	2 2	1 1	1 1	1 2	0 0	1 2	0 0	1 2	0 0	2 2	1 1	1 1	1 1	1 1	1 2	1 2	1 2	1 1
BK2	2_53	Fam2_Male	Fam2_Female	2	0	1 1	0 0	0 0	0 0	0 0	0 0	2 2	0 0	2 2	0 0	2 2	2 2	1 1	0 0	0 0	1 1	0 0	0 0	1 2	1 1	0 0	0 0	1 1	0 0	0 0	0 0	0 0	0 0	1 1	0 0	0 0	0 0	0 0	0 0	0 0	0 0	0 0	1 1	2 2	1 1	0 0	1 1	0 0	0 0
BK2	2_54	Fam2_Male	Fam2_Female	2	0	1 1	0 0	1 1	1 1	1 2	1 1	0 0	0 0	2 2	0 0	1 2	1 2	1 1	1 1	0 0	1 1	0 0	0 0	2 2	1 2	0 0	0 0	1 2	1 2	1 1	2 2	2 2	1 2	1 1	0 0	1 1	1 2	0 0	1 2	2 2	0 0	1 1	1 1	0 0	0 0	0 0	2 2	1 2	2 2
BK2	2_6	Fam2_Male	Fam2_Female	2	0	1 1	1 2	1 1	1 1	1 2	1 2	1 2	1 2	2 2	2 2	1 2	2 2	1 1	1 1	1 2	1 1	1 2	1 2	2 2	1 1	0 0	1 2	1 2	1 1	1 1	1 2	1 2	1 2	1 1	1 2	1 1	2 2	1 2	1 2	2 2	2 2	1 1	1 1	1 2	1 1	1 2	1 2	1 2	2 2
BK2	2_7	Fam2_Male	Fam2_Female	2	0	1 1	1 1	1 1	1 1	1 2	1 2	2 2	2 2	1 2	1 2	2 2	2 2	1 1	1 1	1 2	1 1	1 1	1 2	1 2	1 1	0 0	1 1	1 2	1 1	1 1	1 2	2 2	1 2	1 1	2 2	1 1	2 2	2 2	1 2	1 2	2 2	1 2	1 1	2 2	1 1	1 2	1 2	1 2	1 2
BK2	2_8	Fam2_Male	Fam2_Female	2	0	1 1	1 1	1 1	1 1	1 2	1 1	1 1	1 1	1 2	2 2	1 1	1 2	1 1	1 2	1 2	1 1	1 1	1 2	1 2	1 1	0 0	1 2	1 2	1 2	1 2	2 2	1 2	1 2	1 1	1 2	1 2	1 2	2 2	0 0	1 2	1 2	1 1	1 1	1 2	1 1	1 2	1 1	1 2	1 2
BK2	2_9	Fam2_Male	Fam2_Female	2	0	1 1	1 1	1 1	1 1	1 2	1 1	0 0	1 2	2 2	2 2	1 2	1 2	1 1	1 2	1 2	1 1	1 2	1 2	2 2	1 1	0 0	1 1	1 2	2 2	1 2	2 2	2 2	2 2	1 1	2 2	1 1	2 2	2 2	1 2	2 2	1 2	1 2	1 1	1 2	1 1	1 2	2 2	1 1	1 2
BK3	Fam3_Male	0	0	1	0	1 2	0 0	1 1	1 2	0 0	0 0	0 0	0 0	1 2	0 0	0 0	0 0	1 2	1 2	0 0	2 2	0 0	0 0	1 1	1 1	1 2	1 1	1 1	0 0	0 0	1 1	0 0	1 2	1 1	1 1	1 2	0 0	0 0	0 0	2 2	0 0	1 1	1 2	0 0	1 1	1 1	1 2	1 1	0 0
BK3	Fam3_Female	0	0	2	0	1 1	0 0	1 1	2 2	0 0	0 0	0 0	0 0	2 2	0 0	0 0	0 0	1 1	1 2	0 0	1 2	0 0	0 0	1 1	1 1	1 1	1 1	1 2	0 0	0 0	1 1	0 0	1 2	1 1	1 1	1 1	0 0	0 0	0 0	1 2	0 0	1 1	2 2	0 0	1 1	1 2	1 1	1 1	0 0
BK3	3_05	Fam3_Male	Fam3_Female	2	0	1 1	0 0	1 1	1 2	0 0	0 0	0 0	0 0	1 2	0 0	0 0	0 0	1 1	1 1	0 0	2 2	0 0	0 0	1 1	1 1	1 1	1 1	1 1	0 0	0 0	0 0	0 0	2 2	1 1	1 1	1 1	0 0	0 0	0 0	1 2	0 0	1 1	2 2	0 0	1 1	0 0	1 1	1 1	0 0
BK3	3_08	Fam3_Male	Fam3_Female	1	0	1 2	0 0	1 1	1 2	0 0	0 0	0 0	0 0	2 2	0 0	0 0	0 0	1 1	1 1	0 0	1 2	0 0	0 0	1 1	1 1	1 1	0 0	1 1	0 0	0 0	0 0	0 0	1 2	1 1	1 1	0 0	0 0	0 0	0 0	1 2	0 0	1 1	1 1	0 0	1 1	1 2	0 0	1 1	0 0
BK3	3_09	Fam3_Male	Fam3_Female	2	0	1 1	0 0	1 1	0 0	0 0	0 0	0 0	0 0	2 2	0 0	0 0	0 0	1 1	1 1	0 0	1 2	0 0	0 0	1 1	1 1	1 1	1 1	2 2	0 0	0 0	1 1	0 0	1 2	1 1	1 1	0 0	0 0	0 0	0 0	0 0	0 0	0 0	0 0	0 0	1 1	1 1	1 2	1 1	0 0
BK3	3_1	Fam3_Male	Fam3_Female	1	0	1 2	0 0	1 1	2 2	0 0	0 0	0 0	0 0	2 2	0 0	0 0	0 0	1 2	1 1	0 0	1 2	0 0	0 0	1 1	1 1	1 2	1 1	1 1	0 0	0 0	1 1	0 0	1 2	1 1	1 1	1 1	0 0	0 0	0 0	2 2	0 0	1 1	2 2	0 0	1 1	1 1	1 1	1 1	0 0
BK3	3_10	Fam3_Male	Fam3_Female	1	0	1 2	0 0	0 0	1 2	0 0	0 0	0 0	0 0	1 2	0 0	0 0	0 0	1 1	1 1	0 0	0 0	0 0	0 0	1 1	1 1	1 1	0 0	1 1	0 0	0 0	0 0	0 0	2 2	1 1	0 0	1 2	0 0	0 0	0 0	0 0	0 0	1 1	0 0	0 0	0 0	1 1	2 2	1 1	0 0
BK3	3_11	Fam3_Male	Fam3_Female	2	0	1 1	0 0	1 1	1 2	0 0	0 0	0 0	0 0	2 2	0 0	0 0	0 0	1 1	1 2	0 0	0 0	0 0	0 0	1 1	1 1	1 1	0 0	1 1	0 0	0 0	1 1	0 0	0 0	1 1	1 1	1 2	0 0	0 0	0 0	1 2	0 0	1 1	2 2	0 0	1 1	1 2	0 0	1 1	0 0
BK3	3_13	Fam3_Male	Fam3_Female	1	0	1 2	0 0	1 1	1 2	0 0	0 0	0 0	0 0	2 2	0 0	0 0	0 0	1 2	0 0	0 0	2 2	0 0	0 0	1 1	1 1	0 0	1 1	1 2	0 0	0 0	1 1	0 0	1 1	1 1	1 1	0 0	0 0	0 0	0 0	2 2	0 0	1 1	1 2	0 0	1 1	0 0	0 0	1 1	0 0
BK3	3_14	Fam3_Male	Fam3_Female	1	0	1 2	0 0	0 0	0 0	0 0	0 0	0 0	0 0	0 0	0 0	0 0	0 0	0 0	1 1	0 0	0 0	0 0	0 0	0 0	0 0	0 0	0 0	0 0	0 0	0 0	0 0	0 0	0 0	1 1	1 1	0 0	0 0	0 0	0 0	0 0	0 0	0 0	0 0	0 0	1 1	0 0	0 0	0 0	0 0
BK3	3_15	Fam3_Male	Fam3_Female	2	0	1 1	0 0	1 1	2 2	0 0	0 0	0 0	0 0	2 2	0 0	0 0	0 0	1 1	1 2	0 0	1 2	0 0	0 0	1 1	1 1	0 0	1 1	0 0	0 0	0 0	0 0	0 0	1 1	1 1	0 0	1 1	0 0	0 0	0 0	2 2	0 0	1 1	1 2	0 0	1 1	1 2	1 2	1 1	0 0
BK3	3_16	Fam3_Male	Fam3_Female	1	0	1 2	0 0	1 1	0 0	0 0	0 0	0 0	0 0	2 2	0 0	0 0	0 0	1 2	2 2	0 0	2 2	0 0	0 0	0 0	1 1	0 0	1 1	1 1	0 0	0 0	1 1	0 0	2 2	1 1	1 1	1 2	0 0	0 0	0 0	2 2	0 0	1 1	2 2	0 0	1 1	0 0	1 2	1 1	0 0
BK3	3_17	Fam3_Male	Fam3_Female	2	0	1 1	0 0	1 1	2 2	0 0	0 0	0 0	0 0	0 0	0 0	0 0	0 0	1 1	1 2	0 0	2 2	0 0	0 0	1 1	1 1	1 2	1 1	2 2	0 0	0 0	1 1	0 0	2 2	1 1	1 1	1 1	0 0	0 0	0 0	1 2	0 0	1 1	0 0	0 0	1 1	1 1	1 1	1 1	0 0
BK3	3_18	Fam3_Male	Fam3_Female	2	0	1 1	0 0	1 1	1 2	0 0	0 0	0 0	0 0	2 2	0 0	0 0	0 0	1 2	1 2	0 0	2 2	0 0	0 0	1 1	1 1	1 1	1 1	1 1	0 0	0 0	1 1	0 0	2 2	1 1	1 1	1 1	0 0	0 0	0 0	1 2	0 0	1 1	2 2	0 0	1 1	1 2	1 2	1 1	0 0
BK3	3_19	Fam3_Male	Fam3_Female	1	0	1 2	0 0	1 1	1 2	0 0	0 0	0 0	0 0	2 2	0 0	0 0	0 0	1 2	1 1	0 0	2 2	0 0	0 0	1 1	0 0	1 1	1 1	1 1	0 0	0 0	0 0	0 0	2 2	1 1	1 1	1 1	0 0	0 0	0 0	1 2	0 0	1 1	2 2	0 0	1 1	1 1	1 1	1 1	0 0
BK3	3_2	Fam3_Male	Fam3_Female	1	0	1 2	0 0	0 0	2 2	0 0	0 0	0 0	0 0	2 2	0 0	0 0	0 0	1 1	0 0	0 0	2 2	0 0	0 0	1 1	1 1	1 1	1 1	1 2	0 0	0 0	1 1	0 0	1 2	1 1	1 1	1 1	0 0	0 0	0 0	2 2	0 0	1 1	2 2	0 0	1 1	1 1	1 1	1 1	0 0
BK3	3_20	Fam3_Male	Fam3_Female	2	0	1 1	0 0	1 1	2 2	0 0	0 0	0 0	0 0	2 2	0 0	0 0	0 0	1 1	2 2	0 0	1 2	0 0	0 0	1 1	1 1	1 1	0 0	0 0	0 0	0 0	1 1	0 0	1 2	1 1	1 1	1 1	0 0	0 0	0 0	2 2	0 0	1 1	2 2	0 0	1 1	1 2	1 2	1 1	0 0
BK3	3_22	Fam3_Male	Fam3_Female	1	0	1 2	0 0	1 1	0 0	0 0	0 0	0 0	0 0	2 2	0 0	0 0	0 0	1 1	2 2	0 0	1 2	0 0	0 0	0 0	1 1	1 2	0 0	0 0	0 0	0 0	1 1	0 0	1 2	1 1	1 1	0 0	0 0	0 0	0 0	1 1	0 0	0 0	0 0	0 0	1 1	1 2	1 1	0 0	0 0
BK3	3_24	Fam3_Male	Fam3_Female	1	0	1 2	0 0	1 1	2 2	0 0	0 0	0 0	0 0	1 2	0 0	0 0	0 0	1 1	1 1	0 0	2 2	0 0	0 0	1 1	1 1	1 1	1 1	1 2	0 0	0 0	1 1	0 0	1 2	1 1	0 0	1 1	0 0	0 0	0 0	1 2	0 0	1 1	2 2	0 0	1 1	1 2	1 2	1 1	0 0
BK3	3_27	Fam3_Male	Fam3_Female	2	0	1 1	0 0	0 0	0 0	0 0	0 0	0 0	0 0	2 2	0 0	0 0	0 0	0 0	1 1	0 0	0 0	0 0	0 0	1 1	0 0	0 0	1 1	0 0	0 0	0 0	1 1	0 0	2 2	0 0	1 1	0 0	0 0	0 0	0 0	0 0	0 0	0 0	0 0	0 0	0 0	0 0	0 0	0 0	0 0
BK3	3_29	Fam3_Male	Fam3_Female	2	0	1 1	0 0	0 0	2 2	0 0	0 0	0 0	0 0	0 0	0 0	0 0	0 0	0 0	0 0	0 0	0 0	0 0	0 0	0 0	0 0	0 0	0 0	1 1	0 0	0 0	0 0	0 0	1 1	0 0	0 0	0 0	0 0	0 0	0 0	0 0	0 0	0 0	0 0	0 0	0 0	0 0	0 0	1 1	0 0
BK3	3_31	Fam3_Male	Fam3_Female	2	0	1 1	0 0	0 0	1 1	0 0	0 0	0 0	0 0	0 0	0 0	0 0	0 0	0 0	0 0	0 0	0 0	0 0	0 0	0 0	0 0	0 0	0 0	1 1	0 0	0 0	0 0	0 0	0 0	1 1	0 0	0 0	0 0	0 0	0 0	0 0	0 0	0 0	0 0	0 0	0 0	1 1	0 0	0 0	0 0
BK3	3_33	Fam3_Male	Fam3_Female	2	0	1 1	0 0	0 0	0 0	0 0	0 0	0 0	0 0	0 0	0 0	0 0	0 0	0 0	0 0	0 0	0 0	0 0	0 0	0 0	0 0	1 1	0 0	0 0	0 0	0 0	0 0	0 0	0 0	0 0	0 0	1 1	0 0	0 0	0 0	0 0	0 0	1 1	0 0	0 0	0 0	0 0	0 0	0 0	0 0
BK3	3_37	Fam3_Male	Fam3_Female	2	0	1 1	0 0	0 0	0 0	0 0	0 0	0 0	0 0	0 0	0 0	0 0	0 0	1 1	0 0	0 0	0 0	0 0	0 0	0 0	1 1	0 0	0 0	0 0	0 0	0 0	0 0	0 0	0 0	0 0	0 0	0 0	0 0	0 0	0 0	1 1	0 0	0 0	0 0	0 0	0 0	0 0	1 1	0 0	0 0
BK3	3_39	Fam3_Male	Fam3_Female	2	0	1 1	0 0	1 1	0 0	0 0	0 0	0 0	0 0	0 0	0 0	0 0	0 0	1 1	0 0	0 0	0 0	0 0	0 0	0 0	0 0	2 2	1 1	0 0	0 0	0 0	0 0	0 0	1 1	1 1	0 0	1 1	0 0	0 0	0 0	0 0	0 0	1 1	0 0	0 0	0 0	0 0	0 0	1 1	0 0
BK3	3_40	Fam3_Male	Fam3_Female	1	0	1 2	0 0	1 1	1 2	0 0	0 0	0 0	0 0	1 2	0 0	0 0	0 0	1 1	2 2	0 0	2 2	0 0	0 0	1 1	1 1	0 0	1 1	1 1	0 0	0 0	1 1	0 0	2 2	1 1	1 1	1 1	0 0	0 0	0 0	1 2	0 0	1 1	2 2	0 0	1 1	1 2	1 1	1 1	0 0
BK3	3_44	Fam3_Male	Fam3_Female	1	0	1 2	0 0	1 1	2 2	0 0	0 0	0 0	0 0	2 2	0 0	0 0	0 0	1 2	1 2	0 0	1 1	0 0	0 0	1 1	1 1	1 2	1 1	1 1	0 0	0 0	1 1	0 0	1 2	1 1	1 1	1 1	0 0	0 0	0 0	1 2	0 0	1 1	2 2	0 0	1 1	1 2	1 1	1 1	0 0
BK3	3_49	Fam3_Male	Fam3_Female	2	0	1 1	0 0	1 1	0 0	0 0	0 0	0 0	0 0	2 2	0 0	0 0	0 0	1 1	1 1	0 0	1 2	0 0	0 0	1 1	1 1	1 1	1 1	1 2	0 0	0 0	1 1	0 0	1 2	1 1	1 1	1 1	0 0	0 0	0 0	1 2	0 0	1 1	1 2	0 0	1 1	1 2	1 2	1 1	0 0
BK3	3_51	Fam3_Male	Fam3_Female	1	0	1 2	0 0	1 1	2 2	0 0	0 0	0 0	0 0	1 2	0 0	0 0	0 0	1 1	2 2	0 0	1 2	0 0	0 0	1 1	1 1	1 1	1 1	1 1	0 0	0 0	1 1	0 0	1 1	1 1	1 1	1 2	0 0	0 0	0 0	2 2	0 0	1 1	1 2	0 0	1 1	1 1	1 1	1 1	0 0
BK3	3_53	Fam3_Male	Fam3_Female	1	0	1 2	0 0	1 1	2 2	0 0	0 0	0 0	0 0	1 2	0 0	0 0	0 0	1 1	2 2	0 0	2 2	0 0	0 0	1 1	1 1	1 2	1 1	1 2	0 0	0 0	1 1	0 0	2 2	1 1	1 1	1 1	0 0	0 0	0 0	2 2	0 0	1 1	2 2	0 0	1 1	1 2	1 2	1 1	0 0
BK3	3_54	Fam3_Male	Fam3_Female	1	0	1 2	0 0	1 1	1 2	0 0	0 0	0 0	0 0	1 1	0 0	0 0	0 0	1 2	1 2	0 0	1 2	0 0	0 0	1 1	1 1	1 2	1 1	1 2	0 0	0 0	1 1	0 0	1 2	1 1	1 1	1 1	0 0	0 0	0 0	1 2	0 0	1 1	2 2	0 0	1 1	1 2	1 2	1 1	0 0
BK3	3_55	Fam3_Male	Fam3_Female	2	0	1 1	0 0	1 1	2 2	0 0	0 0	0 0	0 0	2 2	0 0	0 0	0 0	1 1	1 1	0 0	1 2	0 0	0 0	1 1	0 0	1 1	1 1	1 1	0 0	0 0	1 1	0 0	2 2	1 1	1 1	1 2	0 0	0 0	0 0	1 2	0 0	1 1	2 2	0 0	1 1	1 2	1 1	1 1	0 0
BK3	3_56	Fam3_Male	Fam3_Female	1	0	1 2	0 0	1 1	2 2	0 0	0 0	0 0	0 0	2 2	0 0	0 0	0 0	2 2	1 1	0 0	2 2	0 0	0 0	1 1	1 1	1 1	1 1	1 2	0 0	0 0	1 1	0 0	2 2	1 1	1 1	1 1	0 0	0 0	0 0	0 0	0 0	1 1	1 2	0 0	0 0	1 1	1 2	0 0	0 0
BK3	3_57	Fam3_Male	Fam3_Female	1	0	1 2	0 0	1 1	1 2	0 0	0 0	0 0	0 0	2 2	0 0	0 0	0 0	1 2	1 1	0 0	1 2	0 0	0 0	1 1	1 1	1 1	1 1	1 1	0 0	0 0	1 1	0 0	1 1	1 1	1 1	1 2	0 0	0 0	0 0	1 2	0 0	1 1	2 2	0 0	1 1	1 2	1 1	1 1	0 0
BK3	3_58	Fam3_Male	Fam3_Female	1	0	1 2	0 0	1 1	2 2	0 0	0 0	0 0	0 0	1 2	0 0	0 0	0 0	1 2	1 1	0 0	2 2	0 0	0 0	1 1	1 1	1 2	1 1	1 2	0 0	0 0	1 1	0 0	1 1	1 1	1 1	1 1	0 0	0 0	0 0	1 2	0 0	0 0	2 2	0 0	1 1	1 2	1 2	1 1	0 0
BK3	3_59	Fam3_Male	Fam3_Female	2	0	1 1	0 0	1 1	2 2	0 0	0 0	0 0	0 0	0 0	0 0	0 0	0 0	1 1	2 2	0 0	2 2	0 0	0 0	1 1	1 1	1 1	0 0	1 1	0 0	0 0	1 1	0 0	0 0	1 1	0 0	1 1	0 0	0 0	0 0	0 0	0 0	1 1	2 2	0 0	1 1	2 2	1 2	1 1	0 0
BK3	3_6	Fam3_Male	Fam3_Female	1	0	1 2	0 0	1 1	1 2	0 0	0 0	0 0	0 0	2 2	0 0	0 0	0 0	1 1	1 1	0 0	0 0	0 0	0 0	1 1	1 1	1 2	1 1	0 0	0 0	0 0	0 0	0 0	2 2	0 0	1 1	1 1	0 0	0 0	0 0	2 2	0 0	1 1	1 2	0 0	1 1	1 1	0 0	1 1	0 0
BK3	3_60	Fam3_Male	Fam3_Female	1	0	1 2	0 0	1 1	1 2	0 0	0 0	0 0	0 0	1 2	0 0	0 0	0 0	1 1	2 2	0 0	1 2	0 0	0 0	1 1	1 1	1 1	1 1	1 2	0 0	0 0	1 1	0 0	1 1	1 1	1 1	1 2	0 0	0 0	0 0	1 2	0 0	1 1	2 2	0 0	1 1	1 2	1 2	1 1	0 0
BK3	3_61	Fam3_Male	Fam3_Female	2	0	1 1	0 0	0 0	0 0	0 0	0 0	0 0	0 0	0 0	0 0	0 0	0 0	0 0	0 0	0 0	0 0	0 0	0 0	0 0	0 0	0 0	0 0	1 1	0 0	0 0	0 0	0 0	0 0	0 0	0 0	0 0	0 0	0 0	0 0	0 0	0 0	0 0	0 0	0 0	0 0	1 2	0 0	0 0	0 0
BK3	3_62	Fam3_Male	Fam3_Female	2	0	1 1	0 0	1 1	2 2	0 0	0 0	0 0	0 0	1 2	0 0	0 0	0 0	1 2	1 2	0 0	2 2	0 0	0 0	1 1	1 1	0 0	1 1	0 0	0 0	0 0	1 1	0 0	0 0	1 1	1 1	1 2	0 0	0 0	0 0	2 2	0 0	1 1	2 2	0 0	1 1	1 1	1 2	1 1	0 0
BK3	3_63	Fam3_Male	Fam3_Female	2	0	0 0	0 0	1 1	1 2	0 0	0 0	0 0	0 0	1 2	0 0	0 0	0 0	1 1	0 0	0 0	1 2	0 0	0 0	1 1	1 1	1 1	0 0	1 2	0 0	0 0	1 1	0 0	2 2	1 1	1 1	1 2	0 0	0 0	0 0	2 2	0 0	1 1	1 2	0 0	1 1	1 1	1 1	1 1	0 0
BK3	3_64	Fam3_Male	Fam3_Female	2	0	1 1	0 0	1 1	2 2	0 0	0 0	0 0	0 0	2 2	0 0	0 0	0 0	1 2	1 1	0 0	2 2	0 0	0 0	1 1	1 1	1 1	1 1	1 1	0 0	0 0	1 1	0 0	1 2	1 1	0 0	1 2	0 0	0 0	0 0	1 2	0 0	1 1	1 2	0 0	1 1	1 2	1 2	1 1	0 0
BK3	3_65	Fam3_Male	Fam3_Female	1	0	1 2	0 0	1 1	2 2	0 0	0 0	0 0	0 0	1 2	0 0	0 0	0 0	1 2	2 2	0 0	2 2	0 0	0 0	1 1	1 1	0 0	1 1	1 1	0 0	0 0	1 1	0 0	1 2	1 1	0 0	1 1	0 0	0 0	0 0	2 2	0 0	1 1	1 2	0 0	1 1	1 1	1 2	1 1	0 0
BK3	3_66	Fam3_Male	Fam3_Female	2	0	1 1	0 0	1 1	1 2	0 0	0 0	0 0	0 0	0 0	0 0	0 0	0 0	1 1	0 0	0 0	1 2	0 0	0 0	1 1	1 1	1 1	1 1	1 2	0 0	0 0	1 1	0 0	1 1	1 1	1 1	1 2	0 0	0 0	0 0	0 0	0 0	1 1	2 2	0 0	1 1	0 0	1 1	1 1	0 0
BK3	3_67	Fam3_Male	Fam3_Female	1	0	1 2	0 0	1 1	1 2	0 0	0 0	0 0	0 0	2 2	0 0	0 0	0 0	1 2	0 0	0 0	2 2	0 0	0 0	1 1	1 1	1 2	1 1	1 2	0 0	0 0	1 1	0 0	1 1	1 1	1 1	1 2	0 0	0 0	0 0	2 2	0 0	1 1	2 2	0 0	1 1	1 1	1 2	1 1	0 0
BK3	3_68	Fam3_Male	Fam3_Female	2	0	1 1	0 0	1 1	1 2	0 0	0 0	0 0	0 0	2 2	0 0	0 0	0 0	1 2	1 2	0 0	2 2	0 0	0 0	1 1	1 1	1 2	1 1	1 2	0 0	0 0	1 1	0 0	1 1	1 1	1 1	1 1	0 0	0 0	0 0	1 2	0 0	1 1	2 2	0 0	1 1	1 2	1 2	1 1	0 0
BK3	3_69	Fam3_Male	Fam3_Female	2	0	1 1	0 0	1 1	2 2	0 0	0 0	0 0	0 0	1 2	0 0	0 0	0 0	1 1	1 2	0 0	1 2	0 0	0 0	1 1	1 1	1 1	1 1	1 2	0 0	0 0	1 1	0 0	1 2	1 1	1 1	1 2	0 0	0 0	0 0	2 2	0 0	1 1	1 2	0 0	1 1	1 1	1 2	1 1	0 0
BK3	3_70	Fam3_Male	Fam3_Female	2	0	1 1	0 0	1 1	2 2	0 0	0 0	0 0	0 0	1 2	0 0	0 0	0 0	1 2	1 1	0 0	2 2	0 0	0 0	1 1	1 1	1 1	1 1	1 1	0 0	0 0	1 1	0 0	1 2	1 1	1 1	1 1	0 0	0 0	0 0	1 2	0 0	1 1	2 2	0 0	1 1	1 2	1 2	1 1	0 0
[truncated: 1,946 more columns]
