# Supplementary material for: Using Linkage Maps as a Tool To Determine Patterns of Chromosome Synteny in the Genus Salvelinus
Source: G3 (Bethesda). 2017 Sep 29;7(11):3821–30. doi: 10.1534/g3.117.300317 (PMC5677171; doi:10.1534/g3.117.300317)
Supplement: Supplementary file 2 [file 3821FileS2.xlsx]

## Sheet: Marker details_BKT map compare.
LG( this study)	LG (Sutherland et al 2016)	marker (Filtered ID)	Male recombination	Female recombination	sequence
1		2875	45.487	0	TGCAGGCTCATCCTGACATGACCCTCTAGCATGACAATACCACCAGCCATACTGCTCGCCCTGAGCGTGATTTCC
1		7130	8.227	0	TGCAGGATTATTTTTCTTCTGTTGCAACCTGGTTACAAATTAGGACCCTACACCTGTAGTTAGGCTAACAATTAT
1	BC08b	10180	0	0	TGCAGGAGAGTGTTGGTACCACATCCCTTCCCCACCCAAACAGAGCCTCAGACAGCTGTCTGTAGGGAGAACCTC
1	BC08a	15424	43.014	0	TGCAGGCGTTGGCTTTTGAGAAACAGTAGCGAGCGGGATATAGATAAGCCATTTGTGCCCTGCCTAGAA
1	BC08a	3818	45.509	4.511	TGCAGGTATCTATGGCTTCCACGAAGACACAGTGAATAAGCTGTTCATCCTGAGCATGCCCCTGGCCCATAAGAA
1		6953	45.509	4.511	TGCAGGATCTCCATTAATCTGGTCTGCGTGACACAGAAGTACAGCGCCCCGTGGGGCTGCTCACAGAGAAAGATC
1		11911	45.519	12.343	TGCAGGCTGACCCAATATCCCAAGAAGGAGACTGCGGCCTGATGGAACTGGCACTTCCCCGCTTTGCCGTACAGA
1		2646	45.519	20.176	TGCAGGAAGGGTACCACATGAGAGAGGATGTCTTCCCTGTAACGCACATTGTGGAGATTGCCCGCAATGACAACA
1	BC08a	15764	45.519	20.176	TGCAGGTCCCGGGGCATGCGGGTTTGGGGTCATGAAATGGTGTATGGAGGAAGGGCAGCTGGGTGGCAAGCGGGT
1		16112	45.519	20.176	TGCAGGCACGCTCCACCTCAATCTTCCGGTGGTCCATCTTCAATTTCTCAGAGATCAATTCCCTCACTTTGTCCT
1		14205	45.519	23.012	TGCAGGTGGGTCACTGGGAGACACACCAACCACACCAGACAGATATCCATCCAACCAAATTCATATGCTCTTAAA
1		1850	45.519	25.316	TGCAGGCCAACTCACGACGGACGTCCTAGCGCAAACTGCAGCGATAGTGGTCGAGCAGGGCCCTGTTGCTCCATC
1	BC08b	12110	45.519	27.619	TGCAGGGCGACATTAGAATCATGCGTGATCCGCCAACCCGGCGCGTCGCGCGAGGTAAATTGAACGCAGCTAATT
1	BC08b	7101	45.519	29.923	TGCAGGGAATGCCCGGAGAGCGTGGTGCTGGTGGTCTGCCAGGCCTGAAGGGAGACAGAGTGAGTACCAGTGCCG
1	BC08b	5695	45.519	30.607	TGCAGGTGACCCCGGGCTAACCCGACCAGTGGAGGAGCTGACCGTTAGATGATCGCTGTCCCCGCGATGACCCCG
1		3168	45.52	31.875	TGCAGGGTGAGAATATGCTGTGTGAATGGGTGTGACGACCTTATTCTCAACATTGTGCACTGACCTTAAGCACGA
1		14115	45.52	33.143	TGCAGGCTCATCTTGACATGACCTCTCCAGCATGACAATGCCACCAGCCATACTGCTCGTTCTGTGCATGATTTC
1	BC08b	4894	45.521	35.691	TGCAGGAAGGGTACCACATGAGGGAGGAGGGTGTCTACCTTGTAACACACAGCGTTGAGATTGCCTTCAATGACA
1		3019	45.521	35.71	TGCAGGCTCATCCTGACATGACCCTCCAGCATGACAATGCCACCAGCCCGTCCTGCAAGACAGGAATGTCAGTGT
1	BC08b	9856	45.521	35.724	TGCAGGAAACCCAAAAGTGCTTGGCGGCTGCCCTCTCTGGCCGAGAGAACTGGGTGACAGAGCAATTCAAGAACC
1		990	45.522	40.42	TGCAGGAATGTCTGAGACCAGCCACCCGGATAGCTGATGAAACTGTGGGTTTGCACAACCAAAGAATCTCTGCAC
1	BC08b	4555	45.522	40.42	TGCAGGAGCAGCTGCAAAAGGCTGAGCAGCAAGCGGAGACATTGTGGAAGGGGCAGGGGCAGCCGTGGGCCAGAG
1	BC08a	13558	45.522	40.446	TGCAGGTCGCGGAACAGCTTGTCGTACTTACTGGGCAGCTTCTCCCACGACGACCTGAGACGAGCTATTGGGGCC
1	BC08a	8402	45.523	41.981	TGCAGGACAATTCAGGGTGCATTGGTACCCTGACCACCCCAGCAAAGGACTTCAGGTGTAATAGGCTGAACAGGT
1	BC08a	822	45.524	43.516	TGCAGGGTAGGATGTGGTAGATTAGTGAGCCACTGGGGTCAGGGCTGCACAGCCTAATCCAACCAGCCCTGCCTG
1	BC08a	2096	45.524	43.516	TGCAGGTGGCAATCTGAGTGTGTCTCAGTGCGAAGCATATGGCCACATACCTCTCCAGTGACATCACAGCCAGGT
1	BC08b	2497	45.524	43.516	TGCAGGACATATATGAAGGGTGTTCGGTCTATCACACTATTGTTGTGTAACATTAGCAGTGGACAGAGGGAGTTC
1	BC08a	2659	45.524	43.516	TGCAGGGCCCAGGAGGCTGGGTCTTGTTCTTGTCCTGTCAGACTCTCCCTGCTGCTCACCGCTGATAGTAGCTCC
1	BC08b	4617	45.524	43.516	TGCAGGGGACACAGCCCCGTTCCCACACTGCCTGGCCTACACTGTCTGGTTTGTTGACCGCTTCCCAAACACCAT
1		4982	45.524	43.516	TGCAGGTTCGTTGAGAGTTTACCGCCAGCCGACTCGCCCAGGTGGGATACCGGGTGGCACTCCTAGAAGGGAGGT
1	BC08b	5306	45.524	43.516	TGCAGGAGTTCAGTTTGAAGGGATGGTCAAAGGGCCAGTGCCAGACCAGCACGGTAACGTCCTGTTTGTGCTCCG
1		6862	45.524	43.516	TGCAGGAAGGGTACCACACGAGGGAGTAGTATGTTTCCTTGTAACGCAAAGCGTTGAGATTGCCTCCAATGACAA
1		8097	45.524	43.516	TGCAGGTATTTGGCGTCGGCACGTGTCTCTGTCTATCTCTGTCTGTCTGTCTGTTTTTCTGTCTGTTTTTCTGTC
1	BC08a	8979	45.524	43.516	TGCAGGAAGAGTAGCACATGAGGGAGGATGTCTTTCCTGTAACGCACAGCGTTGAGATTTCCTGTAATGACAACA
1		10110	45.524	43.516	TGCAGGACGCAGGGGGTGAAGTTATCGTCTCCACCACCCGGGTTGTCCATATCTCCGTGAAGCAAAGCGATGACC
1		10439	45.523	43.516	TGCAGGTGACAAGGCCTTCCGTAAACCAAAGGGCCGTTTCACCTCCGCCCCGTTGCTGAAACACCCAGATTCTAC
1	BC08b	10830	45.524	43.516	TGCAGGTCAGTGTGAGTTAGGCTCTGTCAGCAGCTTCCAGCTGGATCAACACAGAGCTACTATAGTGTGTGTCTG
1		11551	45.524	43.516	TGCAGGATCGTCTGAGAACAGCCACCCGGACAGCTGATGAAACTGTGGTTTTGCACAACTGAATAATTTTTGCGG
1	BC08a	11675	45.524	43.516	TGCAGGCTGTCCAGTAGCTGCCGGCCCAGTCTCTCAATAGTACCTCCTACAGACCGCCAGGCCTCCTGTCTGAAC
1		11799	45.524	43.516	TGCAGGTGTTATGCTTTATAACATGTAAGCACGTAAGAACATACACTGAGTGTATAAAACATGTAAAGAATACAC
1	BC08a	13421	45.524	43.516	TGCAGGTTCAGGCCAGTGACTCAGGCTTGGGCTCCCTCCTCAGCCAGGTGTCGTCCTCACCCCCCTTCG
1	BC08a	16836	45.524	43.516	TGCAGGCACCCGGCCCGCCACAAGGAGTCACTAAAGCGCGATGAGCCAAGTAAAGGCCCCAAGTCAAACTCTCCC
1	BC08a	17323	45.524	43.516	TGCAGGCTATTTGATGCACGTACTGTTAGGCCCTAAATCTTAGGCTTATGCACTGGTACCAGATAGTGTCACATA
1		3316	45.528	44.397	TGCAGGTCTGGGCGGGGTGTCCGTTGCTCTGTTGCTCCTGTGTGAGGTGCTGAGGCTATGGATGAGGGTTGGGAT
1	BC08a	15996	45.545	45.279	TGCAGGTGGAGCTTTTATTACCACTTGTCTCAGATAGAGGAGGACCGAATTTACCCCCCTGATCTATGGAGCCCA
1	BC08a	5114	45.549	45.857	TGCAGGAAACATATCATATCTCCCCTCCTGATTGGTTTGTTTTGGAGTGCCTTGTATACCTGAGAGAGGTTCCCT
1	BC08a	16038	45.555	46.434	TGCAGGATATAACTCGACCCATGTGGGTCCCCAGCGTCTTCAGCCACAGATCCCTCCACCACACCAGAGCCCGTA
1	BC08a	1495	45.56	52.174	TGCAGGAGTTGGTCACTGCTTTGATGTTTGCAGAAAACGACAGGGAGTTGTCCAGGGTCACGCCAAGCTTCTTTG
1		13562	45.566	52.898	TGCAGGGCACCACAGGGCTCCTCCAGGGTCCGCAGGCGCTCCTCAATACACGCCACCAGCAGCCTCTGTAGGAAG
1	BC08a	16606	45.571	56.098	TGCAGGTTCATGCTCTACAACATCCATAGAGTATGACCCTACCTCACACAGGAAGCGGCACAGGTCCTCATCAAG
1		8553	45.576	63.13	TGCAGGCACCCGGCCTGCCACAAGTAGTCGCTAGACCACGATGAGCCAAGTCAAGCCCCCCGGCCAAACCCTCCC
1	BC08b	3985	45.582	63.169	TGCAGGTCCGAAAGGCTCTGTGAAAACTCTATGACGTGCTCCAGAAGGGTTTTCAGGGCTTGGTGATGTTGCTCG
1		1882	46.466	63.191	TGCAGGGACACCACAATTACATTCAACCAGCTGGTGGACCTGTCAATCCGGCTGGATAACCTGTTGGCCATCCCC
1		4401	45.969	63.191	TGCAGGTGAAGAAGCCAGATGTGGAGGTCCTGGGCTGGCGTGGTTATACCTGGTCTGCAGTTGTGAGGCCGGACG
1	BC08a	5555	46.664	63.191	TGCAGGCACCTAGCCCTCCACAAGGAGTCGCTAGAGCACGATGTGCCAAGTAAAGTCCCCCCGGCCAAACCCTCC
1		14571	46.222	63.191	TGCAGGGGCTGTGGGTCTCTTACAGCACAGAGGGGCTCTCCACTGCTCTGGCCTCACTGAGGAACCTTTACACAC
1		14488	47.921	63.196	TGCAGGTCGCTCACTCACAGCCTGACCTCTCAAATAAGATTTTGTGCCTGGGCGCACGAACGAGAAATCGTGCGT
1		17233	47.947	63.202	TGCAGGATGTTCAAGCAAGCTAATGTTTTCAACAGTTCACTAAACAACTACTGATGACAAGGTAAAAATCTGTCG
1	BC08a	14645	47.972	63.209	TGCAGGCTGACCTATGTAGTCAGTAGAACGGTGTTTCTTACGACACATTAGTGCGGCTGGCTTCTGGGTTAAGCA
1		7166	47.972	77.639	TGCAGGGAGAGGTGTTTTATGGGCATTGTGTGTGTGTGTGTGTGTGTGTGTGTGTGTGTGTGTGTGTGTGTGTGT
1	BC08a	532	47.972	92.069	TGCAGGGTTAACACCAACCTGGCACTTAGATACTGTAGCTGTTCACCTGGCATGTAGTTCACAGGAGATATATAT
1	BC08a	2835	47.972	106.499	TGCAGGGGGACAAACACACATAGTGTTAAGAGTACATTATCGCCTCACGAGTGGCGCAGTGGTCTAAGGCTGTGC
1		16307	47.972	106.834	TGCAGGTGACCGGCCCGCCACAAGGGGTCGCTAGAGCACGATGAGCCAAGTAAAGCCCCCCCAGGCCAAACCCTC
1		14762	47.972	106.865	TGCAGGACAGGAATGTCAGTGTTCTGCCATGGCCAGCGAAAAGCCCAGATCTCAATCCCATTGAACACAACTGGG
1	BC08a	2013	47.972	107.719	TGCAGGATCCTGGAGCCGCCGCAGTTCGTCTGGCAAGGAGGGCTGTGTGAGACAGGTAGGGTCCACGTCAGTGCA
1		14358	47.972	108.44	TGCAGGAAGGTTACCACATGAGGGAGGGGGATGTCTTCCATGTAACGCACAGCGTTGAGATTGCCAGCAATGACA
1	BC08a	9303	47.982	109.16	TGCAGGGAGTGGGGACCTACTGTGACAGACTAGTCCCGTTCCACAGACATCGACTCATTCTCATACGTTTCTATT
1	BC08a	9835	48.189	109.181	TGCAGGCCTGTCCGTTGAGCTGAACCCTGCACCTCCTACTCTCTCCCTCCCTCTCGCCATCTGATCCCTCGCTCC
1	BC08b	1154	48.414	109.184	TGCAGGAAGCATAAAGGCTGGGAGGGGAGGAGTGCACACTCCCTTCAGGGGTGGAAAATGGCAGGATGGAGCGAT
1		8577	48.695	109.187	TGCAGGAGGCCCAGGTGCTTCCGCACCTCCTTCTCAGCCTGTGCCGCTTCTGTTGTTCTCATCTGGGCT
1	BC08a	6382	48.945	109.19	TGCAGGCGCTGCACTACACACACCTGAGCCCCGCCCGACAGGGCCTCATACACACCAGCTACGCTGCCCAGCTGG
1	BC08a	2584	49.569	109.193	TGCAGGTGTCTGCTAGCTGTTTGAATCCCCATACAGCTTTTGAAAGTGAAGGGTCTGAGTGGTCTGTCTGCCCAC
1	BC08b	13487	50.208	109.198	TGCAGGTTTTAACCCACGCTGGGACAGCACTTTGAGCTTCCAGCTCCCTGAGCTGGCCCTGGTACGCTT
1		3902	50.208	109.203	TGCAGGCTACGTCCTTCAGCCGTCCGTCCCTGGGGATCTCACACACACACACACACACAAACCCCCAGACTGACA
1		5584	50.208	109.208	TGCAGGAAGGCTACCGCATGAGAGAGGAGGTTGTCTTCCCTGTAACGCACAGCGTTGAGATTGCCTGCAATGACA
1	BC08a	7398	50.208	109.213	TGCAGGTATCTGTACTCTGATGTCAACGTCCTCGCCTCAGAGATCCTGGGGAGAGAGACCACCATCCCAGAGCTG
1		16192	50.208	109.218	TGCAGGTCCCCCGCCATGCTCCTGCCACCTGGGGCATGCCCCTGCCCTCTGTCGCCCCGCAGGAGGGGGCTCTGG
1		9579	50.208	109.223	TGCAGGGAGTCAGTCAGGAGCTTAGAGCTGTGCGCCAGGGACACTGTTGCTTCACACACACTACAGAAGAGAAGA
1	BC08a	18221	50.208	109.228	TGCAGGGAGCTGAGCAGCTGCCGGGAGGCCAGGCTGGGGGAAGCCGGGGAGGGCGAGGTGGTAGAGAAACCCTGG
1		16383	50.208	109.233	TGCAGGAAGCTGGGTCCGCGGTTTGTGGGGCCATTTAAAGTCCTGAGGAGACTGAACAAGGTTTGTTATAGGTTA
1		348	50.208	109.238	TGCAGGATCATCTGAGACCAGCCACACGGACAGCTGATGAAACTGTGCGTTTGCACAATCAAAGAATTTCTGCAC
1		14657	50.235	109.243	TGCAGGACGTTAGCTCTCCAGGAACAGGGTTGAAGTTAAAACGTACACCTCTCCAGGAACAGAGTTGGAGTTAAC
1		11207	51.514	109.248	TGCAGGATGCTTCAACCTGGACCCCAACCGCGTTCTGGACATCATCCTGGAGGTGTACGAGTGTCGCTCTGACCA
1		150	52.793	109.253	TGCAGGGAGAAACTTTGTTGTGGAGTAGGGAAAAAAGATGGAGGAGCATCGGGGCTAGTTGTATTAGAAGGGGTG
1	BC08a	3218	54.073	109.869	TGCAGGAGGTCTCAGTAACACTGTTAAAACCCAATGAGCTCACAGCGGGACTCTGTCTCTGTTTCCTGTAATAAG
1		2218	54.073	110.485	TGCAGGTATGTTGGGTCATTTTCCTGTTCAAAAACAGATTATAGTTCCACTAAGCGCAAACCAGATGGGATGGCA
1		4029	54.073	110.485	TGCAGGCAAATATTTGACCCCAATGTGATCTATGAGAAGCATGTCAGGTCTATAGTCACCAACGGCATCGCCAGG
1	BC08b	9242	54.073	110.485	TGCAGGAGCAAGGCACCCACTCCAAGTTCCACAAGCCCAAGAAACTGAAAGATGAGGCTGACTTTTGCATCATTC
1		16965	54.073	110.485	TGCAGGTTAATGCTCTACAACATCCATAAAGTACGATCCTACCTCACACAGGAAGCGACGCAGGTCCTAATCCAG
1	BC08a	8906	54.073	111.102	TGCAGGGTGAGAGGGTGTCATTATATGGCCACCTGCCTCTCATTACTGCCATCTATCTGCTGGTTCATGTTGCCA
1	BC08a	11173	54.073	111.108	TGCAGGCACAACTTATTAGATGATCTGCCTGCAATTCTGACAGCGCTGCATGAAGCCTGGGGGGTGAGGGTGGGC
1	BC08b	2470	54.073	111.238	TGCAGGTCAACTACAGCGTCTCATTGTCCGAACATCCCCTCCCCCCCTCCTCCTGGACATAGTACCCACCACCCC
1		13892	54.073	111.367	TGCAGGGGAGGTCTGCCTCTGCAAAGCCAACCAGGCAGGGGAGAGCCTGCAGTGGAGGGGTGTGTGTGTGTGTGT
1		15253	55.125	111.497	TGCAGGTAAATACATACATACTCCAGACCTAGCTGGTAATCTCCCTGGGAGCTGTGGTGAGAGGTCCAGACCTAG
1	BC08a	10812	55.125	112.396	TGCAGGATTCCCACAAGTAAGACGCACATAATGTTTTGGCATGATTGGCAATGCTTGCAACAGACATGTCTGACC
1	BC08a	8380	55.125	113.295	TGCAGGCAGCAACCTGGTCAGAGCAATTTCCTTGTTTGAATGCTAGGTTTTATGGGTATTATGACTCATACTGTG
1	BC08a	11190	59.085	113.301	TGCAGGACTTGGAGCACACCCTGGGTCTGGCCCTGAACGAGGTCCAGGCAGCCAAGAAGACCTGGTTCAACAGAA
1		15696	59.155	114.587	TGCAGGTTCATGTTCTACAACATCCATAGAGTATGACCCTACCTCACACAGGAAGCGTCACAGGTCCTAATCCAG
1	BC08a	10849	59.166	114.591	TGCAGGTTGACCACATATGCTGTGATAAGTCAGAGAAAGTATTTTGTTTTTTTCGAAGGCCCGTTGGACATCACT
1	BC08a	4581	59.176	115.982	TGCAGGAGAATAAAATGGCAGCTGTGCTTCCTAACGAACCCCTTGCAGTACAGGTGAGGTTCTGTATCCACTACA
1	BC08a	15348	59.176	115.982	TGCAGGTCAGGTCCTCAAAGCCAGGAGGATCACAGGCCTAGTACGCTGCTGCTGCTGCTGGACGCTGTAGTCCGT
1		15762	59.176	115.982	TGCAGGGAGGTTAGCACATGAGGGAGGAGGATGTCTTCCCTGTAACGCACAGTGTTGAGATTTGCCTGCAATAAC
1	BC08a	1554	59.27	117.089	TGCAGGAGGAGTGGGGGCTCCTTGTTTGTCTCCTTTTGTGACCCGGGTGCGTTGCCGGGTGAGTTTCCGGGTGCG
1		4863	59.216	117.089	TGCAGGCACCCAGCCCGCCACAAGGTGTCGCTAGAGAGCGGTGAGCCAAGTAAAGCCCCCCGGCCAAACCCCTTC
1	BC08a	5549	59.249	117.089	TGCAGGAGAGAGAGACAGGGAGAGAGAGAAGGGGAAAGACTGAGAAACAGACCAGGTCAACTCGGCCCACTGAGG
1	BC08a	7508	59.227	117.089	TGCAGGTTCATGCTCTACAACATTCGTAGAGTATGACCCTACCTCACACAGGAATTGGCACAGGTCCTAATCCAG
1	BC08a	7928	59.249	117.089	TGCAGGGCCCCTGTCAGGCTCAGCCAACCCTTGAAAACACTACAGTTCAGACAACACCAGCGAATGGCAACTAAG
1	BC08a	10472	59.196	117.089	TGCAGGCCACGGCCTTGTCTCGCTATTGATCTACACAGGAAGCACACAGACACACAAGCATACACACACACACGC
1	BC08a	11439	59.249	117.089	TGCAGGGCTTCAGGAGGGCAGCAGCCATATGATTCGGTGGAATGGAGGCTTGTGATGTGATGGTAATCATAGAGA
1	BC08a	11877	59.205	117.089	TGCAGGAAGTAAGCACAGCAAAACCCAGCAGGGAGGGGCTGTCACAATGGTGCCTCCATCTTTCAGATCGAATAT
1		14233	59.186	117.089	TGCAGGCTGCTGATTAATGATGGGCTGGTCCTGGAGCTGGTAGCTGATGGGCTGGTCCTGGGGCTGGCTGCTGGG
1		14977	59.26	117.089	TGCAGGGAGCTGTAGTGGTGGTGTTCTTATGTGTGTTACAATGTGTCTAACTTAGCCTAATACTATACAAGTCCT
1		18211	59.238	117.089	TGCAGGCTCATCCTGACATAACCCTCCAGGATGACAATGCCACCAACTATACTGCTCGTTCTGTGTGACATTTCC
1	BC08a	18562	59.196	117.089	TGCAGGAGACACCCACAAATGGAAACCACTACGACAGCAGCCCCAACTAAACTATAAAGGAGAGGAGGAACCATC
1	BC08a	3873	59.281	117.723	TGCAGGTCATCAGACAGCTGATATATGGAAGCACCTCCCTCCACCTAGCAGAGCCTACAGAGCAGAGACGTCTGA
1		15572	59.293	118.35	TGCAGGTGAAGAAGCCGGATGTGTAGGTCCTGGGCTGGCGTGGTTACACGTGTTGTGAGGCCGGTTGGACGTACT
1	BC08a	3070	60.049	118.37	TGCAGGCAGAGGGTCAGAGCCTAGCTAGGTCCACTTTCTTATAAGCGGTTGTTATCCCCACTGGACTTGAGGCTC
1		8643	60.805	119.349	TGCAGGCGCCTGGCCCACCACAAGGAGTCGCTAGAGCGCAATGAGCCAAGTAAAGCCCCCCCCCTCCCCTAACCC
1	BC08a	2926	62.203	120.328	TGCAGGTTTTTTTTGTGTTTCCCAGAGCCCATTGCATCGGCGGCGCCAAACTGATTGGCGTCCACAGCGCCGGTA
1	BC08a	16442	82.658	121.307	TGCAGGTGAAGAAGCCGGATGTGAAGGTCCTGGGCTGGCGTGGTTACACGTGGTCTGCAGTTGTGAGGCCGTTTA
1	BC08a	4922	85.604	122.297	TGCAGGTCTCCATCTCGTGATGTGGTTTCAGTTTCTTTGACCTTTGATGTGGGCGTTTCAGTCATTGTT
1	BC08a	10409	88.55	123.844	TGCAGGCTCCCACTGTCCCACGCCCTTCCTTCCATACTCCAGTTCTGTGCTGTAAAATCATTGATTGTGGGAAAA
1	BC08a	6994	88.55	127.026	TGCAGGTAGAGTCAACCAGCCCAGAGTTGGCAGGGGACAAGCAACCATCTGGGTTTGCAGAGAATGAGACACAGG
2	BC06a	16744	0.02	0	TGCAGGTAACTGTGCCATTTTGGTACTCAGATATGTTTCTAACTGCATTTAGCTCCAACACCAACCAATACAGGT
2		453	0.02	5.663	TGCAGGATAAACTGAGACCAGCCTCCCAGACGGTTGATGAAACTGTGGGTTTGGACAGCTAGGGTTGTTAAGGTG
2	BC06a	334	0.02	11.326	TGCAGGCATGAGATGGATAGCCTTCAGAAGCAGATGGAGGAGCACACAGTCACCGTGCACGAGTCCATGACGTCA
2	BC06a	2530	0.02	11.326	TGCAGGCCGCAGGCGACTGGGAGGGGCTGTCCTCTCTCGAAGGAGAAAAGAGGGGAGGAGAGTCACTTCAATAAC
2	BC06a	9927	0.02	11.326	TGCAGGTGGGAGATAGATGTTATGAAGAAGGGATGTACGATGCTGCCAAGCTGCTGTACAATAACGTGTCCAACT
2	BC06a	11508	0.02	11.326	TGCAGGAAACACACAATCACTTTAGTGTACTGGAATCGGATTCCTATTACATCATTATAATACACCATCCACATG
2	BC06a	18429	0.02	16.988	TGCAGGTGCCCGGCCTAGTAATGCCCCCCCGGCCAAACCCTCCCCTAACTCAGATAATGCTGGGCCAATTTTGCG
2	BC06b	2498	0.02	22.651	TGCAGGCTGCTGCCGCCACCACCTCTGTGGCCATCGCTTTGACGCACCACCCCCACCTCCCACACCTCCCCGCCG
2		15614	0.02	24.028	TGCAGGAAGGTACCACATGAGGGAGGGGGATGTCTTCCCTGTAATGCACAGCGTTGAGATTGCCTGCAATGACAA
2	BC06b	15576	0.02	25.405	TGCAGGTGAAGAAGCCGGATGTGGCGGTCCAGGGTTGGCGTGGTTACACATGCTCTGTAGTTATGGGGCCGGTTG
2	BC06b	3406	0.02	35.573	TGCAGGTAGAAGTCGTTGCTGTGGTTGAGCTCTAAGGGAAGGCTAAAGTAGAATGGAGATCCGTTCTCTGCTGAG
2	BC06a	12116	0.02	82.096	TGCAGGAGGTGCAACTCAATATTAGGAAGGTGTTCCACTCAGTGTACACACAAACCCACCTTCCACGAGGCGTTA
2		6015	0.02	87.771	TGCAGGACCAGCCAGCCGTACAGCTGATGAAACTGTGGGGTTTTGCACAACAGAATCATTTTTACAAAAACTGTC
2	BC06a	10358	0.02	87.771	TGCAGGTTGTGAAGATTGGGTCAGGACCTGACAGTACAGGGAGAGTTAGAGGTAGGGATGGAGGGGTGG
2	BC06a	11995	0.02	87.771	TGCAGGCTCACGATGTCTGTCTCAGCGTAGTGCGGCACGCTGTTCTGGAAGCACTGGTGAGGCGTGCACTGGGTG
2	BC06b	5311	0.02	87.801	TGCAGGATTTACACTCGCTATTTACTGTCTCCTCTCTGTTAGCTCAGCTGATCAGCCTGCCCTGCCTGCCTGCCT
2	BC06a	4633	0.02	87.831	TGCAGGATGGCTATTTCCTGCTGGTACTGGACACAGGACAGAGTGGCAGTCAGACCAGTGTCGCACACACACATG
2		17128	0.022	87.861	TGCAGGCTTGTGAATGATCACACAGTCATTCGGAACAGCTGATGCTCTCATGTATGCTTCAGTGTTGCTAGCCTC
2	BC06a	5736	0.394	87.89	TGCAGGGTCACCACCAGGGTCACCACCAGGGTCACCGCCAGGGTCACCGCCAGGGTCACCACCAGGGTCACCACC
2		2533	0.767	88.006	TGCAGGTGAAGAAGCCGGATGAGCAGTTCCTGGGCTGGCATGGTTAAGCATGTTCTGAGGCCGGTTGGACATACT
2	BC06a	6018	0.767	88.006	TGCAGGTGATCTATGTGATTGGTCCAGAGTCCATCTCCGGCCCCAGGATCCAGCGTTCTCTGAAACATCAGCTTG
2	BC06a	15277	0.767	88.006	TGCAGGTTGTTGACTGAAGCACTGAGGTGTCTGTTGAGCTCCTCAACATAGTTCTTCTGGTCCAGAATGGCTGTG
2		2726	1.14	88.135	TGCAGGCTGACTCCGGTCGTCAGGTGAACGGCGTTTCCTCCGATACATTGGTGCGGGCGGGTGTTAAGAAGCAAG
2		4926	1.14	88.135	TGCAGGGCAGAAGGTGTTAAGAGCATTGGGTCAGTTACCGAAAGGGCACTGGTTCGAATCCCCGTGCTGTCAAGG
2	BC06b	6178	1.14	88.135	TGCAGGCTGATTTCGGTCATCAGTTGAACAACGTTTCCTCCGACACATTGGTGCAGTTGGCTTCAGGGTTAAGCG
2		1549	1.512	88.33	TGCAGGCACCCGACCCGCCACAAGGAGTTGCTAGAGCGCGATGAGACAAGTAAAGCCCCTCCCCCAACCCGGACA
2	BC06a	10575	1.755	88.5	TGCAGGAGGATCAGGCGGACCAAGGTGATATGGATGGCATTTCCTATACTGGCATCATGGAATATCCCTGCCACC
2		16971	3.246	88.67	TGCAGGTAGCCTAGTGGTTAGAGCGTTGGGCCAGTAACCAGCAGGTAGCCTAGTGGTTAGAGCGTTGGGCCAGTA
2		1841	4.737	88.913	TGCAGGAAGTGTACCACATGAGGGAGGAGGACGTCTTCACTGTAACGCACAGCGTTGAGATTTCTTGCAATGACA
2	BC06b	17646	6.016	89.186	TGCAGGGAGACAGTGTGACGTAGTTGGTCCAAGTCTGCTGAGTCAGTCATGGCCAGTTCGTACTATCACGACACA
2	BC06a	9071	6.016	89.46	TGCAGGGTCCTCCGGAGGCGCAGCAGCAGGGTCTTGACGGAGGTGCAGTCCTGCTGCATCAGCCTAAGGGGCAGT
2	BC06a	15731	6.016	91.333	TGCAGGCCCTCATCGCTACAGGGGGAGACGTCAACGCTGCCGTAGAACGACTGCTGGACTCGCCACCCTTGTAAT
2		13454	6.016	93.207	TGCAGGTTACTGGCCCAACGCTCTAATCACTAGGCTACCTGCTGGTTACTGGTCCAACGCTCTAACCACTAGGCT
2	BC06a	9916	6.016	95.081	TGCAGGTAACGTCACCCTCGGGACTGCTCGTTTCTCCTCTCACTCTTTACCCCTTTTCACAGTACTGAGCTGAGC
2	BC06a	13495	6.016	98.274	TGCAGGCTCTCTAGTCTCACCCAAGCCTGTAGGCTCTCTAGTCTCACCCCAGCCTGTAGGCTCTCTAGTCTCGCC
2		441	6.016	99.229	TGCAGGTCCTGCCAGGGGCCCGGATCCTCTGGGACACAAACACAACCCAACAAGCACCAACACTCCACAGGAATC
2		3049	6.898	100.184	TGCAGGTCACCGGCTAGTCGGCTGTGGAGAGCCGACACGGCGGCGACAGTTCCACCAGGCCAGAGGGGCATCCGG
2	BC06a	1826	6.898	101.138	TGCAGGTGCCCGGCCCGCCACAAGGAGTCGCTAGAGAGCGATGAGTCATGTAAAGCCCCAACGGCCAAACCCTCC
2		3858	6.898	102.093	TGCAGGCTGTAGTTTTATCTTATTTTGATTATTATCCAGTCATATGGTCAAGTTCCACAAAGAAAGACCTAGTTG
2	BC06b	3540	6.899	103.048	TGCAGGTTCATGCTCTACAACTACCGTAGAGTACGACCCTACCTCACACCGGAAGCGGCACAGGTCCTAATCCAG
2		3271	6.899	104.003	TGCAGGCGCCCGGCCTGCCACAAGGAGTCGCTAGAGCGCGATGAGCCAAGTAAAGCCCACCAGGCCGGCCAAACC
2	BC06b	10815	6.911	104.958	TGCAGGAAGGGTACCATATGAAGGAGGAGGATGTCTTCCCTCTAACACACAGAGATTGCCTGCAATGGCAAGCTC
2	BC06a	415	8.442	105.638	TGCAGGAGGTGATGCCAGAAGAGGTCCTGGTGATCTCACTAGGAAGCAGCCCGCAGACCATCCCCGGCATGATGT
2		1147	8.442	105.638	TGCAGGTAGGATGCAATCCAAGAGTGTGCAGAGCCTGAGATGCTCAGCCCTGAGAGGGTGGAGAGGAGGATCTGA
2		11063	8.442	105.638	TGCAGGAAGGGTACCACATGAGGAAGGATGATGTCTTCTCTGTAACGAACTGCGTTGAGATTGCCTGCATTGACA
2	BC06b	17775	8.939	105.671	TGCAGGTTCCTCTGTTGTCTCAGACGCCCTCCCGTTAGAGCTGAGCCTCTGGCGCCTCCGGGTGGCCTCCATGGC
2	BC06a	115	8.941	105.705	TGCAGGACGAGGTGGGGCCAGCCACACAGAAACTCCACCTGCGTGGCACAGGGGATTTTGATCACCAGC
2		17054	8.941	105.705	TGCAGGTGCAAGTTTTCCCGGTTGTTTATAGCCTTGTACAGTTCGTTAAGTGCCAGCTTGTTTTTTAACTTGTCT
2	BC06a	17239	8.941	105.705	TGCAGGCGCCCAGCCCGCCACAAGGAGTTGCTTGAGCGAGTAAAGTCCCTGTGGTTGTGATACAGCCCAGGATCG
2	BC06a	10262	8.941	105.725	TGCAGGAGAGGAGTGTGTTTCCACTGATTCCTACGGCAGGCACAGGCTAATCCAAACGTGTGCGTACGG
2		12078	8.941	105.725	TGCAGGGTCATCCTGACATGACCCTTCAGCATGACAATGCCACCATGCACAGAACGAGCATTATGGCTGATTTCC
2	BC06a	2402	8.941	105.889	TGCAGGCTCCAGCGGTCAATGTGGAAGATGAGGGGTCCCCCACCCTCAGAAGCAGGGGCATGACTGCACTGGAGG
2		11303	8.941	105.889	TGCAGGGCCAGACGAATTACCAGGACGTGTACTCCGAGCATGCACTGACCAACTGGCAAGTGTCTTCACTGACAT
2	BC06a	16908	8.941	105.889	TGCAGGAGCAGACCTGCAAATAGGCTGACTGCACTGTCTAACACACACACACATACACACTGGTTTTACAGACGT
2	BC06a	3674	8.941	106.054	TGCAGGCATGGACCACAGAGAAAAGCAGTACAAGGCTCACCAACAGTTTGGGGACCGCCGAGGGGGAGTGACCGG
2	BC06a	6046	8.941	106.219	TGCAGGTTTGGGAAAAGCCTCGTACCTCTCCTCCGTTCTCGCAGAGTACCAAGACCTCCTGGAGGTTTTCAACAA
2		56	8.941	106.384	TGCAGGAAGGGTGCCACATGAGGCAGGAGGATGTCTTCCTTGTAATGCACAGCGTTGAGATTGCCTGCAATGACG
2	BC06a	5045	8.941	106.549	TGCAGGGCAAACACACAGACGTTCTCATTATGTCAAGCTGCATCCATTTCCTGTACCAGCTGACATGACAAACAA
2	BC06a	11109	8.941	106.714	TGCAGGAGAAGACTGCATTGTTCTGGAAAGTACTTCTTTAATATGACAGCCACAGTTCTTATCACGTTCAGAGGC
2		3214	8.941	106.878	TGCAGGATTATCTGAGACCAGCCACCCGGACAGTGAATGAAACTGTGGGTTTGCACAACTGAAGAATTTCTACAA
2		17919	8.941	107.043	TGCAGGAGGAACCGCCCCCTGCACTGCAGAGGAGGAGCCAGAGGGTAGTGCGTACGGCCCAGTACATCATTGGGG
2		4701	8.941	107.208	TGCAGGAACATACTCAGCCAATTCCATGGCGTTAGGTAAATGAGGACCCAGACATTTAAAAAAAAATGGTCGGAC
2		3117	8.941	107.373	TGCAGGAGAAGGGTACCACATGAGGGAGGAGGATGTCTTCCCTGTAACGCACAGCGTTGAGATTGCCTGCAATGA
2		5852	8.941	107.538	TGCAGGAAGAGTAACACATGAGGGAGGAGGATGTTTTCCTTGTAACGCACAGCGTTGAGATTGCCTGCAATTACA
2	BC06a	77	8.942	107.703	TGCAGGGGAGAGGGCTACTGGCATTCTGTGATGCTGCACCAATGTCCGTTTAAACCCAGAGCAGTGATCCAGTCC
2	BC06a	10533	8.941	107.703	TGCAGGATGATCAGTCTGGAGGTAGACCCCGCCTACAACAACTACTACTTCCGCAGGCTGTCTGACTCGGCCCTG
2		732	8.942	107.704	TGCAGGTGCCCGGCCTGCCACAAGGAGTCGCTAGAGCGCAATGAGCCAAGTAGAGCCCCCCCAGCCAAAACCTCC
2	BC06a	11435	21.232	107.705	TGCAGGGAGAGTGGGCCCGATTCCTTCCATGGGCGGAGTACGTCCAGAATTCGTTACGTCACTCCTCCACCGGGA
2		14125	14.777	107.705	TGCAGGCTCTAGTTTTATCTCGTCTTGGTAATGTCCAGTCATATGGTCAAGTGTTGCAAAGAAAGACCTAGTTAA
2		17911	27.688	107.706	TGCAGGCAGACGTGTTCCTCACAGCAGAGAGGGAGGCTGTATATTTAGCCTGATGTGATGGTCCCGTGGATGCAG
2	BC06a	17754	34.143	108.37	TGCAGGGCCCCAGCACTGCACTAATGAGAGCAGGGGGAGCGGATGGGGTCCGTGGGGGTCCAGGGATTACTGCCC
2	BC06a	12759	34.173	113.004	TGCAGGAAGGGTACCACATCAGGGAGGAGGATGTCTGCCCTGTAATGCACAGGGTTGAGATTGCCTGCAATGACA
3	BC35	8412	0.043	0	TGCAGGAGCGGGTCACTGCTTTGATGTTTGCAGAGAACAACCAGGTGTTGTCCAGGGTCACGCCAAGGTTCATTT
3	BC35	8684	0	0	TGCAGGCGCCTATTCCACCACAAGGAGTCGCTAGAGAGTGATGAGCCAGTAAAGCCCCCATGGCCAACCCTCCCC
3	BC35	10774	0.044	1.914	TGCAGGAGCGAGTCACTGCTTTGATGTTTGCCGAGGATGGCAGGGTGTTGTGCAGAGTTCTTTGCACTCTGGGAG
3	BC35	2667	0.044	3.828	TGCAGGCTGCATGTGCTCTGTGTGTGTGAACAATGGCTCCGCATGGGGTGCTCAATGACGAGACATGAGAGCATG
3		14424	0.045	5.743	TGCAGGTCCAAAACGCTCTGTGAAAACTTGACGTGCTCCAGAAGGGTTTTCAGGGCTTGGTCATGTTGCTCAAGC
3	BC35	17027	0.046	5.761	TGCAGGTTCATACTCTACAACATCAGTAGAGTACGACCCTACCTCACACAGGAAGTGGCGCAGGTTCTAATCCAG
3	BC35	4180	1.008	5.768	TGCAGGTATTGGATATTATTACGAGGTTATAATGGATTGTATAATGGACTCGTCACTCCTATACGTATATTTAAC
3	BC35	8370	1.008	5.768	TGCAGGACAGTTGCTGTAACTAACTTTAGCTCGTTGCTAACGAAGCTAACTTGGTAATTACTTTGCTACGCAGTC
3	BC35	18264	1.008	5.77	TGCAGGTACACGGTGGAGGTGTAAGAGTCTGTCAATGAGCTGGAACTGGATGTCATCATCGAGCGAGTCTTGGAC
3	BC35	6993	1.814	5.771	TGCAGGCGCCGAGCCCGCCACAAGGAGAAGCTAAAGCGCAATGAGCCAAATAAAGCCCCCCCCACTGGCCAAACC
3	BC35	7205	1.814	5.773	TGCAGGATTGTCTGAGACCATTCACCCGACAACTGATGAAACTGGGTTTGCACAACCTTTGAATTTCTGCATAAA
3	BC35	14074	1.814	7.237	TGCAGGATAATACCAAAACTCGTAGAGTAAACTACATATCAGAATTGATTTCAGACATATGGGCTCCCGAGTGGC
3		8216	2.321	8.701	TGCAGGCTCATCCGGACATGACCCTCCAGCATGACAATGGCACCAGCCATACTGCTCATTCTGTGCGGGATTTCC
3		2611	2.828	19.009	TGCAGGAGGAGAAATAGCACTGATGAAGGGATTGTGCACTCTTGGTGTTACTCGGGCAGTAGTTGTTGCCATCCT
3	BC35	3234	2.828	29.316	TGCAGGCCTGCAACCTGGTCCGGGTGGTTCCTGTCTCTTACTTCCTCTGGAATCTGGGCACCTCCACCATGAGCC
3		8348	2.828	39.624	TGCAGGGAGGTGAGGGCAGTCGGAGTGTGGTGTCAGGAAAACAACCTCTCACTCAACGTCAACAAAACAAAGGAG
3		15219	2.828	49.932	TGCAGGCTCAACCTGGCATGACAATACCACCAGCCATACTACTCGTTCTGTGCGTGACTTCGTGCAAGACAGGGA
3		672	2.828	52.384	TGCAGGGATATCCTTGTCTCATCGCGCACTAGTGACTCCTGTGGCGGGCCGGAGGCAGTGCACGCTGACACGGTC
3		2321	2.828	52.384	TGCAGGAGCCCGGCCCGCCTCAAGAAATCGCTAGAGTGCGATGAACCAAGTTAAGCCCCCCCGGCCGAACCCTCC
3		3832	2.828	52.384	TGCAGGAGATTGGTGGGCGGAGTAGGAGAGGGGGACAGAGCTGGGAGGGTCGTCAGTGCTGATGGGGCACACCTG
3	BC35	5915	2.828	52.384	TGCAGGCAGTCCCGAGAAACCAAAGTGCCCCCTCAGGAGAGGACAAGGCATCACAGCCTGAGAACACTGAAACAG
3	BC35	6055	2.828	52.384	TGCAGGTCATGACCCTGGTGGAGAGACTGGGTGTGGTGGAGGGCCCGAGCAGTGGGGGGAGAGAGGGGGATCTGG
3		9681	2.828	52.384	TGCAGGCCAGCTCACGTCGGACATCCTCGCGTAGGCTGCACCGATAGTGGTCGATGAGGGCCCTGTCGTTACAGC
3	BC35	9840	2.828	52.384	TGCAGGCCCGCCAACAGTGTGAGGCCCTGGGAGACAGAGAACAAGCTGGCCAGAGGAGGCCGGGGATCAGCGGGG
3	BC35	16049	2.828	52.384	TGCAGGCTTACCCCAGGGTGACAGCAGGCACAGCCCCCCCTCAGGTACCCCCACCTGGCAAATACACACACACAC
3		10455	2.828	54.836	TGCAGGAAGGGTACCACATGAGGGAGGAGGATGTCTTCTTGTTGAGATTGCCTGCAATGACAACAAGCTCAGTCC
3	BC35	11652	2.828	57.289	TGCAGGCGACCCGTATGAGCTCTACCGCATCCTCTTCGACATCACCTTCTTCTTCTTTGTCATCGTCATCCTGCT
3	BC35	16631	2.828	59.741	TGCAGGGCCTCATGGAGCACGTCCTGGAGCTTCTGCACTGCCTCCACGTCCTCTATGTGCATGGAGTCTACAGGA
3	BC35	7932	2.828	59.749	TGCAGGGCTGGGGTGTTGTAGAAGTCGTTGTAGCCTGGACGCAGGTCGGGCTCCGGAGTCAACATACTGAAGGTG
3	BC35	8779	2.828	64.709	TGCAGGCAGAGTGATCAGGTCTCCCTTGGTCATGGCGATGCGGATCCAGCGGTCCTCTCTGTCCCTCACGTCAAA
3	BC35	15526	2.828	64.71	TGCAGGTGGCAGTAGCGGTAGCCGACCGGCTGAGGGCCGAGGCCGAAGAGGAACTGGGCGTGCTCAGAACGGCTC
3	BC35	1956	2.828	64.711	TGCAGGGGTAAGAGGTCAGGGTGGGGCAGGCGAGAGGTGTCCGGGCCTGTCCTCTCCTCCAGACGTACCTGCCAG
3		8495	2.828	64.711	TGCAGGGATGCCACCACCACCTTTGACCAACTGGTGGATATATCCATCCGGTTGGATAACATGCTAGTCATCCGT
3	BC35	16603	2.828	64.713	TGCAGGACAGTATCATCTCTACCTATGAGGAGCATGAGGACAGTGTGTACGCAGTAGAATGGTCCTCAGCAGACC
3		8010	2.828	69.598	TGCAGGCTGCCAGGTAGAACACAGCCTGCCGGCTGTTAGGTAGAAAACACAGCCTGCCGGCTGCCAGGTAGAAAA
3	BC35	3415	2.828	69.651	TGCAGGTCCACAGTATTCCTTGCCTGCCTGGCCTCCACCGAGGGGTATGAAGTGTGGAAACACACCTGTGCGTAT
3		4254	3.232	69.651	TGCAGGAGCGAGTCACTGTTCAGATGTTTGCAGAGAACGAAAGGGTGTTGTCTTAGAATTGGCAGGCCTTCTTCG
3	BC35	5035	3.03	69.651	TGCAGGATTGTCAGCTAGCTGTAGTGTCACTGTCAACAACCCTACGTAAGTATTATTGCTACACCATTGACCTGT
3		5778	3.433	69.651	TGCAGGAAGGGTACCGCATAAGGGAGGAGAATGTCTTTCCTGTAACGCACAGCGTTCAGATTGCCAGCAATGACA
3	BC35	13081	2.828	69.651	TGCAGGGCTGTGGGCAGTAACACAGACCCATCAGCACCACACACAGCCAGCCATGGAGGGTCCACGCCACTCAAT
3	BC35	16477	2.828	69.651	TGCAGGCCGTCCTCTCTAATGGGCTCCCAGTGAAAACAGCTTCCTCTGTCTGCTCCTCACACGCAAGCTATCAGA
3	BC35	7497	3.595	69.652	TGCAGGGTGGCACCAGGGACAATGCACTGCCTTACTCACTCTCTCCCTCACTCTCTCCCTCACAAACTTATACAG
3	BC35	5880	3.756	70.075	TGCAGGTGCAGCACCCGAACATTCTTGGGGAGGTTGATGGGGAACTCGTCAAGCTGGTTGCCGTAGAGATAGACA
3	BC35	10000	3.756	70.498	TGCAGGTGTCTGTTTCCCTTATTGGATTGCTTTCCCCTACCAGTCATACTTAAAGCGGTGCTAGACTACCAGTCA
3	BC35	5822	3.756	70.921	TGCAGGAGTGGGCTCCCAGGAGGATGGAGGTCAGGTTCTATCTGAGACACGAAGACTCCCCCTCAGAGAGCAGCG
3	BC35	9488	3.756	70.922	TGCAGGAGGGAGTGAAGAAGGAGTGAGAAAAGGAAAGGGTGCAATGCAGTGCTTTGATGCATCTACAAACGTGGG
3	BC35	17398	3.756	70.922	TGCAGGCGCCCGGCCCCCCACAAGGAGCTGCTAGAGCGCAATAAGGCAAGTAAAACCCCCTGGCCAAACCCTCCC
3		147	3.756	70.923	TGCAGGTGAAGAAGCCGGATGTGGAGGTCCTGAGCTGACGTGGTTACACGCGGTCTGCGGTTGTGAGGCCGGTTG
3	BC35	899	4.722	70.923	TGCAGGCCTTAACCTGCTTGGCCAGGTCGTCAGGTAGCAGTGCAATGTACTCCTCCGCCTGGGCCTTCTTCTCAT
3		1038	3.756	70.923	TGCAGGCCAGCTCACGTCGGACGTCCTCGCGCAGTCTGCACCGATAGTGGTCGATGAGGGCCCTATCGTTACAGC
3	BC35	1632	4.722	70.923	TGCAGGTTTCCAGCCTTCTGCTCATCCCCCATATGGGCTGTCTGGATAAATGGATAGCTGGAAAGAGCTGTTTAG
3		3973	3.756	70.923	TGCAGGGGTTTCGGGAGGTGCTGGGTCGTGGCGTAGGGCCTCTTGGACGGCTGATTGGATTTCCCACGATACAAG
3		4223	3.756	70.923	TGCAGGATTCTGAGACCAGCCACCCGGACAGCTGATGAAACTGAGGAGTATTTCTGTCTGTAACAAAGCCCTTTT
3	BC35	4409	3.756	70.923	TGCAGGCACCCGGCCTGCCACAAGGAGTCGCTACAGCCTGATGAGCGACGTAAAGCCCCCCAGGCCAAACCCTCC
3		5631	3.756	70.923	TGCAGGATTTGGTAGAGAGTTGTGGAGACTGAAGATTTGTGGAGACTGAAGAAGGGAAAGACAAACAAAACTAAG
3		6312	4.722	70.923	TGCAGGTTAATTACAATATTATGTGGATATGAATCAAGCCAGCAGTGGGCTGCATGGTGCTATGCTGCTGGTACA
3	BC35	6984	3.756	70.923	TGCAGGACGGAGAGAGGGATGAAGGGACGCATGGAGAGAGAGAGGGAGGGATGGACAGAATAGAGAGCGACAGAG
3	BC35	7158	4.722	70.923	TGCAGGCCTCCCAGCGAGGCAAAGCCAGGGTACGCCGTAGGACTTGCAGCCCCTACCTACCATTCTCCAGAAGTG
3		7340	3.756	70.923	TGCAGGAAGGGTACCACATGGGATGGGATGTCTTCCCTGTAAACGCACAGTGTTGAGATTGCCTACAATGACAAC
3	BC35	8196	3.756	70.923	TGCAGGACTACGAGGCGGGCCAGCACCCAGAGGACCCTCGTCGGGCAGGCAAGCTGCTGATGACCCTGCCTCTGC
3		9328	4.722	70.923	TGCAGGGGAGAACTGCACAGGCGGGTGGGAGAAAACAGGAAAAAGCACCGGTTACTCACACAGATCAGTGTTCTC
3	BC35	10315	3.756	70.923	TGCAGGTTCTTGATGGAGGGCAGGTGACAGCCGATGACCTTCTCCAAGAGACCAGATGATGCGCTGCAGTTTGCC
3	BC35	10901	4.722	70.923	TGCAGGCAGCAATCACTGTCTTCATCTTTCCCTTACGGCTGTGTGTGTGTGTGTGTGTGTGTGTGTGTGTGTGTG
3		13543	4.722	70.923	TGCAGGTGCTTGTGGTCAGAGCCAGGGAGACGGGAACGATCAGGGGAGAAAATGATCTGGGCTTAATGTCCGTAA
3		14680	4.722	70.923	TGCAGGCCAACCGAGATGCGGTACTGAGCAGGATCCCAGAGCATAACAGTAACCGCATCATTAGCCTGCAGAGGG
3		15040	3.756	70.923	TGCAGGAGCAAGCCACTGCTTTGATGTTTTCAGAGAACGACAGGGTGTTGTCCAGGGTCACGCCATGGTTCTTTG
3	BC35	15662	4.722	70.923	TGCAGGGTGGTCAGGGCCCACCTGCGCTAAAGGTGAGTGAGTTACGATCTTGCCCCTCCCAAGGTGTGTGTGTGC
3	BC35	16559	3.756	70.923	TGCAGGCGTTCGCAGAGGCCAAGCAGGAGAATGAGAACATGTGCAGACGCAAGGAGGAAGAGGAGCGACGGGCCC
3		16827	3.756	70.923	TGCAGGGCCACACAGAGAGCTGGTGTGGATTATGACCCGCCTGCGTGTTTGGTTTCTGATTCCCCGGCAGGAAGC
3		17277	4.722	70.923	TGCAGGTGATTCTCCAAGTGCCTTTCAGATTGCCAACAGAACCCACATGACCATGACGATTATATCTCCTTCGCC
3	BC35	18000	4.722	70.923	TGCAGGGGGCGCCCTGGGGCTCGGCGGGACACAGCTGGTCCACGGAACGCAGCAACTGCTTCATGGAGGAACGGA
3	BC35	19962	4.722	70.923	TGCAGGCTAACTTCAGTAGTCAGTTGAACAGTGTTTCCTCTGACACATTGGTGTGGCTGGCTTCCGGGGTAAGTA
3	BC35	sdY	4.722	70.923
3	BC35	6206	4.722	71.864	TGCAGGTTCATGCTCTACAACATCCATAGAGAACGACTCTACCTCACACAGGAAGAGGTTCAGGTCCTTAGCCAG
3	BC35	6581	4.722	72.81	TGCAGGACCCTGTGCTGCCCCCCAAACATGGCACCTGGTCAGCCTCCCACGCCCACATGTATGGTCCCGTGCCCT
3	BC35	10880	4.722	72.81	TGCAGGCTGTTTTTTTTAGGTCAGGGGCCTAAATGTTGTAGCATCAATGATGGTTGTGTGCCAAATATGATGCAG
3	BC35	14467	4.722	72.81	TGCAGGATCTCAATGACCCGCGTTAACACTGCTACTCTCTCATCCAGGTTCTCTGCTTCCACAATACACCTGACA
3	BC35	14772	4.722	72.81	TGCAGGAGCGAGTCACTGCTAGAACCGAGCCCTGTGGGACACCAGGAGTGAGAGTATGTTGCACAGACACAGATC
3	BC35	7374	4.722	73.438	TGCAGGGATCCGTTTCAAATCTCTTGCCTACAAAGGGAATGGAGTCCAGCCTAGTCACAGTCACCAAAGGGTTAA
3		8014	4.722	74.066	TGCAGGCCAACTCTCGACGGACGTCCTCGTGCACACTGCAGCGATAGTGGTCGATCAGGGTCCTGTGCACTCCTC
3		18171	4.722	74.694	TGCAGGGACACCACCCTTACCTTCGATCAGCTGGTGGACCTGTCCATTCGGCTGGATCACCTGCTGGCTACCCAA
3	BC35	4178	4.722	74.696	TGCAGGGTTCAGCGTCGGGGATAATCGTGTCAAAGCGAAGCGGCTGTTCCGGTCCCGCCCTGCACCCCTGGAATC
3		4888	4.722	74.696	TGCAGGAGCGCGTGCTACGGGTGGGTGTTGCTATGGTGACCAGTGAGCTGAGATAAGGCGGATATTTACCTAGCA
3		7070	4.722	74.696	TGCAGGTTCATGCTCTACAACATCCGTAGAGTACGACCCTACCCCACACAGGAAGCGGAGTAAGTCCTAATCCAG
3	BC35	8231	4.722	74.696	TGCAGGTGCCCATGGTGTTCTTCCTGCCCCTTCTGGTCATGGCAATTTGTTTTTACCTCCTTTTTCTCCCCAATT
3		11374	4.722	74.696	TGCAGGCGCACGGCCCGCGATGAGCCAAGCTAAGCCCCCCCGGCCAAACCCTCCCTTAACTCAGATGACGCTGGG
3	BC35	11416	4.722	74.696	TGCAGGGCAGCCAGACAAAGACGGCTCAGAGTAGCCGGGTCAGTCTGGACTAGCTTCAACAGCCCTGCTCCTCCA
3	BC35	9290	4.722	76.594	TGCAGGCGCCTGATCCCCCACAAGGAGTCACTAGAGCATGATGCGCCAAGTAAAGCCCCCCGGCCAAACCCTCCC
3		7432	4.722	76.597	TGCAGGCAGCCAGCCTGCCACATGGAGTCGCTAGAGCACGATGATCCAAGTAAAGCCCCCGCCGGCCAAACCCTC
3	BC35	4176	15.149	76.6	TGCAGGGTTCTCCTATTGTATCCTCTCTCAAAGGAGACAGCTGTTGTCTAACACCTCCTCTGTGAGCTGTGTTTG
3		7013	48.762	76.6	TGCAGGACACCTTCATAGTTCACACCATAGAGGAGATACAGGTTAGTACTGTAGAGGCGCACACACACACACACA
3		14774	35.414	76.6	TGCAGGCACCCGGCCCACCACAAGGAGTCGCTAGAGTGCGATGAGCCGAGAAAAGCCCCCTGGCCAAACCCTCCA
3		15428	25.281	76.6	TGCAGGCAGAACAGTTGAAACTGGAGCAGCAACACGGCCAGGTGGACTGGGGACAGCAAGGAGTCATCATGCCAG
3		653	59.47	78.907	TGCAGGAGGCCTTTTGACTTTTGGTAGGCTGTCATTGTAAATTAGAATTTGTTCTTAACTGACTTGCCTATGTAA
3	BC35	15750	70.178	79.153	TGCAGGGCTCTGAACTCTGACTCCTTCTCCCGGCTCCGCTGGGCCACAGCCTCGTTCTCATCCTTCAATACAATT
4	BC04b	129	2.79	0	TGCAGGTGGCGGTATAGACAGTGACTGTGCCTTTGAGGGTGACTATGCCCTGCCACCTCTGTCTATGACTGACGG
4	BC04a	1193	2.791	0	TGCAGGGACAGGCAAGACTGAGACCACCAAGGATCTTGCTAAAGCTCTGGCTAAGCAGGTACATGATCATTTTTG
4	BC04a	3462	2.791	0	TGCAGGTGGAACATCATGGGGTTGAGAGTGAAGAGGTGCTGGCTCTGCCAGGTGTGGGCCTGGCTGTAGTTGCAG
4	BC04b	4214	4.73	0	TGCAGGTGGCTCTGTCTCTGCGAGGGGATGACCTGCACTCCCTCCACCTACTGACCCTTCTGCTTAGTGCCCAGA
4		5147	1.981	0	TGCAGGAAGGATACCACACGAGGGAGGAGGATGTCTTCCCTGTAACACATAGCGTTAAGAATGCCTGCAATGACA
4		11220	0.057	0	TGCAGGATCGTCTGAGACCAGCCAGCATGGCGTTGTGTGGGCGAGCGGTTTGCTGATGTCAATGTTGTGACCAGA
4		17228	0	0	TGCAGGACATGAGGGAGGAGGATGTCTTCCCTGTAACGCACAGCGTTGAGATTGCCTGCAATGACAACAAGCTCA
4		4224	7.579	0.02	TGCAGGTGAAGACACCGTATGTGGAGGTCCTGGTCTGGCGTGGTTACATGTGCTCTGCCGTTGTGAGCCCGGTTG
4		16063	7.579	0.04	TGCAGGAAATCACGCACAGAACTAGCAGTACGGCTGGTGGCATTGTCATGCTGGAGGGTCACCCCTGGTGAGACA
4		8898	7.579	0.063	TGCAGGTGCCTGGCCCGCCACAAGGAGGCGCTAGAGCGCGATGAGCCAAGTAAAGCCACCCCGGCCAAATCCTCT
4		5281	7.579	0.086	TGCAGGCGCCCGGCCGCCCACAAGGAGCTGTTAGAGTGAGATGAACCAAGTAATTGGCCCTCCCGGCCAAACCCT
4		9555	7.579	0.086	TGCAGGATTGTCTGAGACCAGCCACCCGGACAGCTGATGAAATTGGGTTTGCAAAAACGGTGGTTTTGCACAACC
4	BC04b	6956	7.579	1.17	TGCAGGCAAGGATCCACAGCGCCAGCGGAGAGGTACAGTATCTCAGTTCATCCATGTTTACAGGGTGAAGCTAGC
4	BC04b	3619	7.579	2.254	TGCAGGTGACCATTGCTTCTCCGACCACTGGGACACCCTAACACCGGCCAGAATCAGTGACACGTTGTGTTTTTC
4		1629	7.579	3.348	TGCAGGTCATCTATGAACATTTGAACATCTTGGCCATGTACTGTTATAGTCTCAACCTGGCACAGCCAGAAGAGG
4	BC04b	6847	7.579	4.442	TGCAGGTCGACCGACCTCTGGCTGTTCCCTGTCCTTGTGGAGAGCACAGTGGAACGTACCGTCTAAGGCTACCAC
4		1966	7.582	4.463	TGCAGGCTGATTTCCGCCGGCTCCTGCTTCTCATAGTTGGCCACCACCATGTACTGCTCCAGTAGCATAGGATCG
4	BC04a	11928	9.258	4.484	TGCAGGATCCCAGTCTTGCTGATGGTGTACATCTGTCCAAACAGTGGCGATGTCTTATAGATGTGCTTCTCAGCT
4	BC04b	3189	9.26	4.485	TGCAGGTGGGCGTATGTAGAGAGTGGTGTACCTCGACGTGTGCCGGTAGTTGTACCTGTGTGGCCTCTGTCTCGA
4	BC04b	2760	9.262	4.486	TGCAGGGCAGATGAAATGTGCGGTCTGAGTCACTATGGGATGCAGCAGCAGGCCATACTAGCACATGGCTGGTGG
4		600	9.262	4.488	TGCAGGGTAATGGCTGCTTGCTGCATCACTGCATTGGCCAGTGCATTGTCATACACCCTGACAGAAGAGATTCGT
4		6143	9.262	4.49	TGCAGGAAGGGTACCACATGAGGGAGGAGGATGGATTTCCTGTAACGCACGGCGTTGAGATTGCCTGCAATGACA
4	BC04a	6523	9.262	4.855	TGCAGGCCCCAGAGCTGCAGTCTTGCCACTGTGTGCCTGGAGCTTCGATAAGCCACTCTGTCCTCAATCCTCTAG
4		7808	9.262	5.22	TGCAGGAAAGCACTCCCACAACATGATGCTGCCTCCCCCGTGCTTCACGGTTGGGATGGTGTTCTTCGAACTTGC
4		10723	9.262	5.22	TGCAGGAAGGGTATCAAATGAGGGAGCAGGATGTCTTCCTCAACTCTGGAGCTTTGTCAGAGTGACCATCGGGTT
4	BC04a	16264	9.262	5.22	TGCAGGCCTCTTGTTGACCAGCCCAGCGTAGCACTTGGCGGCTGAGGTGTAGGAGAGGGGATGGTCACAGGTACA
4	BC04b	16932	9.262	5.584	TGCAGGTACCTGGGCCCGCCACAAGGAGTCACTAGAGCGCGATGAGCAAAGTAATGCCCCCCGGCCAAACCCTTC
4	BC04b	3589	9.403	5.949	TGCAGGTGAAGAAGCTGTATTTGAAGGTCCTGGGCTAGCGTGGTTACACGTGGTCTTTGGTTGTGAGGCCGGTTG
4		10022	9.592	6.314	TGCAGGAAGGGTACCACATGAGGGAGAGGATGTCTTTCCTGTAACGCACAGCATTGAGATTGCCTGCAATGACAA
4	BC04b	13857	9.782	7.067	TGCAGGTCGCAGTAGGCGATGGATGTCGTGAACATGTAACATTCATGCTGAATGAGAAGCCTTGTCAACTCCAAT
4		4675	9.971	11.578	TGCAGGGATGAATCTCATCGCATAATCGTTATGATCGGTAGGTACATAGCCCCAATGTTCTGGACGAGT
4	BC04b	5999	10.172	16.088	TGCAGGCGCCCCTCCCACCACTAGGAGTTGCTAGAGCGCGATGAGCCAAGTAAAGCCCCTTAGACTGCTGCGCCA
4		9629	10.172	16.088	TGCAGGAGCTGCAAAGTTCCACAGCGGAGATTGGAGTATCTGTCCATTGGACCACTTTAAGCCGTACACTCAACA
4	BC04b	5558	10.172	20.599	TGCAGGAAGGGTATCACATGAGGGAGGAGGATGTCTTCCCTGTAATGCACATCACCCCTGGTGAGACAAAACAGC
4	BC04a	16576	10.172	23.627	TGCAGGAAGGGTACCACATGAGGGAGGAGGATGTCTTCCTTGTAATGCACATCGTTGTGATTGCCGGCAATGACG
4	BC04a	5248	10.172	28.954	TGCAGGAATTTCTCATTATGGCCACTCAATGGGAGAGAGGGAAAAGGGCATGGGCCGCGCCAAGGACGTTCAGGC
4		7111	10.172	34.281	TGCAGGGAACCGGGAACCCAAGATCCCAGCCCCCAAGCGGTATGACGGTCACCTGGGAGGATGCAAGTGGTTCAT
4		3901	10.172	36.483	TGCAGGAAGGGTACCACATGAGGGGGAGGGATGTCTTCCCTGTAACGCATAGCGTTGAGATTGCCTGCAATGGCA
4		17274	10.172	38.684	TGCAGGTAGGATTTTGGGTACCAAGGTGCCCAGGAGGACCCCGGGCAAACTGAAGGCATGAACGGTGGGTTGACA
4	BC04b	3081	10.172	40.617	TGCAGGAAGGGTACCACAGCTTTGAGATTTCCTGCAATGACAACAAGCTCAGTCCGATGATGCTGTGACACACCG
4		4315	10.172	40.625	TGCAGGCGCCCGGCCCACCACAAGGATTCGCTAGAGCGCGATGAGCCCAGAAAATCCCTCCCGGCCAAACCCTCC
4	BC04a	335	10.172	40.631	TGCAGGTGCTGAAAGAACCTCCTCCAGAGCTCCCCACATCCCTGTGTCATCTCTCCTCCACCTCCTACCCTCCGC
4	BC04a	1235	10.172	40.631	TGCAGGTAGGGGCCCACAATGGCATCCAGAGAGAGTGTCCGCCGCATCCCAGGGGTCACCTGTCGCGCTTTGGTC
4		2780	10.172	40.636	TGCAGGTTACTAGTCCAACGCTCTAACCACTAGGCTACCTGCTGGTTACTAGTCCAAAGCTCTAACCACTGGGCT
4	BC04b	15672	10.172	40.641	TGCAGGTTGACCATAAGAACCTGAAGAGCCAGATGAATGGTGCCAAGCTGGAACAGACCCGCCTGGAGGCAGAGT
4		18245	10.172	40.645	TGCAGGCAAGACCTACGTTCCTGCATCCATCAGACCCCAACTAAGGTGACATACCTCTCTGAGTTCTGG
4	BC04a	14859	10.172	40.685	TGCAGGCGCCTGGCCCACCACAAGGAGTTGCTAGAGAGCGATGAACCAAGTAAAGCCCCCGTGGCCAAACCTTCC
4		8345	10.172	43.797	TGCAGGAATATAATTTAAAAAACACAATATAAAGTCTGGCAGAAGCATAGGAAAGCTTGACAGTTATCA
4	BC04b	14787	10.174	46.909	TGCAGGATCGTCTACGATCAGCCACCCAGACAGCTGAGGAAACTGTGGATTTACACAACCAAATAAATTCTGCAC
4		6394	10.174	50.022	TGCAGGTGTGATGTTTGGATGTACCGATCCTGTGTTGTGGTCTGCCACGCGAAGACGATCAGCGGTCCG
4		15652	10.175	53.134	TGCAGGCTGACTGTGCCAGTTATATTAATAATCCATAGCAGGGGCCTGAGCGAGCGAGAGCGAGAGCGAGAGCGA
4	BC04b	8121	11.744	54.377	TGCAGGCAAAGATCAGTCAGGAGTCCAGTTCAGCTCATGTTTCTGAGTCAGCAGGTCATGGCTAAGGGGCCCCAG
4	BC04b	10564	11.744	60.285	TGCAGGTCAGACTCCTTGCCCCTCTTTCTCTCTGGTATTCTTATAGCGTGTAAATAGGGCTGGGTTTCTTGGCCA
4		17938	11.744	60.285	TGCAGGAAGGGTACCACATGAGGGAGGAGGTTGTCTTTGTGCGTTCCTGATGTAACTCGGGCAGTTGTTGTTGCC
4	BC04b	5123	11.744	66.271	TGCAGGAGGGTCTGAGACCAGCCAGCCAGACAACTGATGAAACTGTGGGTTTGCACAACCAAAGAATTTCTGCAC
4		14965	11.744	66.271	TGCAGGCCAACTCCCGTCAGACATCCTCGCGCAGGCTGCATTGGTAGTGGTCGATGAGGGCCCTGTCATTCCATC
4		7994	11.744	72.258	TGCAGGTGTGATGTTTGGATGTACCAATCCTGTGTAGGTGTTGTTACATGTGGTCTGCCACTGCGCGGACAATCA
4		10043	11.744	72.375	TGCAGGATACCCTGCTGAAAAAAACGCATAGATCAGCATAGGCTGGTGACCAGCCTTCTTTGTGTTTTTGCTGGT
4	BC04b	4618	11.985	75.094	TGCAGGTCCTATGAGCGGAGTGTCTGTGTGTTAAGATGGAAGAGGTAAAGTCTCCGAGGGTTGTAGGTAGATTAC
4		9818	11.744	75.094	TGCAGGCGCCTAGCCCTCCATAAGCAGTCACTAGAGCATGATGAGCCAAGTAAAGCCCCCCGGCCAAACCCCTTA
4		7634	12.226	75.095	TGCAGGGAGGTCCCTGACACAGCATTATTCCACTGGAACTCCCTGAGGTTCACCAACACTCAACTGATCCGAGAT
4		17762	12.467	75.095	TGCAGGAAGGGTACCACATGAGGGAGGAGGATGCCTTCCTTGTAACGCATAGCTTTGAGATTGCCTGCAATGACA
4		10495	12.467	75.097	TGCAGGAGCACAACTTGGCCAACTATCTGTGAGTAGAGACATACGTCCCCCCTGTCATCTCCAGTCAGTGTCCAG
4		6196	12.467	76.166	TGCAGGATCGTCTGAGACCAGCCCCCCGGACAGCTGAAAAAATGTGGGTTTGCACAGCCGAAGAATTTCTGCACA
4		11198	12.467	77.235	TGCAGGAATTGGCATTTATCATGTTTTGTGTTTCCATAGTGTGTGTGTGTGTGTGTGTGTGTGTGTGTGTGTGTG
4	BC04a	14096	12.467	78.304	TGCAGGAGTGGTTGTTGTCAACTGGGTAGCCCGTTTCCTCCTCCCTCACAAATATTGTAACACATTTGCCAGAAT
4		3598	12.467	79.374	TGCAGGAAAGAAATAATTGAATTTCGGTACATGATAAAACATAGCGATGCAACACCTTGAGGGAATTGCGTCTAA
4	BC04b	10583	12.467	79.374	TGCAGGCGCCTGGCCCGTCACAAGAAGTCACTAGAGTGAGATGAGCCAAGTAAAGCCCCCACGGCCAAACCCTCC
4		16496	12.467	79.375	TGCAGGTGTGATGTTCAGATGTACCCATCCTATGTTTTTACACATGGTCTGCCAATGCAAGGACGATCA
4	BC04b	11159	12.467	79.376	TGCAGGACTTGCTTTGTAGAGTGTGGTGTCAAAAAAGTAGAACTTCTCTTTATTACGGACAGACCTCTCCCCATA
4		4172	12.467	79.377	TGCAGGCCTTGAGTGAGTGACAACTGTGTTGTCGTGCCCTGGAGCTTGTGGTTACACCCACCTCTCACCCAGTTT
4		9263	12.467	79.377	TGCAGGGAGGTGGAGACAAGCACAGCGACAGGTGAAATAGATCAGGGTGTGACAGATTTAGTTTTTCCCTACTTA
4		15879	12.467	79.401	TGCAGGAAGGGTAACACATTAGGGAGGAGGATGTCTTCCCTGTAATGCACAACATTGAGATTGCTTGCAGTTGCC
4	BC04b	11752	12.467	79.452	TGCAGGCTGTCTCATCATCGCCGGTAATCAGGCCTACCACCGTCATGTCATCAACAAACTTGATGATGGTGTTGG
4	BC04b	18306	13.602	79.502	TGCAGGGTGCAGACCTCAGACCTGATGTAGGGCCTCTGGGAGGAGAATGGAAGGCAGAGGAAGATATGCACCAAG
4	BC04b	5361	14.909	79.552	TGCAGGTTCATGCTCTCCAACATCCTTAGAGTACGAGCCTACCTCACACAAGAAGCGGCGCAGGTCCTAATCCAG
4		14845	14.909	79.901	TGCAGGAATGTCCACCAGAGCTGTTGCCTTATAATTGAATGAAATTGAGGAGTATTTATGTCTGTAATAAAGCCC
4	BC04a	8838	14.91	80.249	TGCAGGGCCACTGGCCCAAAGAGCCCGAGGGCCAGGCAGGCCTCAAGAACCAATCAACCCAGGTGACTA
4	BC04b	839	14.91	80.598	TGCAGGTGGAGCCTCTCCCTCTCCTGCTGGGTGGAGGTCTCCTGGAGCTGCCTGGCTGCGGCCGCCCCCTCCTCC
4	BC04b	16602	14.911	80.946	TGCAGGCTCAGCCCGTCCCAGACGACATGGTGAGGAATCTTCTCGGCAACAGGGCCACCTTCAGCCCTATAGTTA
4	BC04b	1834	14.911	81.295	TGCAGGCCCAGGACAGATGCCACCGTATCGGGCAGACAAAACCCGTGGTGGTGTACCGACTGGTCACTGGTAACA
4		16018	14.911	81.643	TGCAGGATCGAGCCACTGCTTTTATGCTTTTCAGAGAACGAAAGGGTGTTGTCCAGGGTCACACCAAGGTTCTTT
4		3046	14.911	81.992	TGCAGGCTGCATTCGGTCTTCACCGAGGTCCGGAGGGCTGTACATTTTCCTCTCCGTCAAAATGTACTAACATTT
4		10611	14.911	81.992	TGCAGGTTCCCGGCCCACCACAAGTAGTCACTAGAGCGCGATAAGCCAAGTAAAGCACCCCCGGCCAAACCCTCC
4		15489	14.911	81.992	TGCAGGAAGAAGAGGACCGAGCACGCCCCCATTTTCATCGACAGGGTTGCAGTGGAGCAGGTTGAGAGCTTCAAG
4	BC04b	5064	14.911	82.031	TGCAGGACCGACCTCAACCAGCCGGCTGACCAGGCCCTCTCCCTCCACCATGGGCGGGGGGTAGGCCAGCTTGTG
4	BC04b	10017	14.911	82.031	TGCAGGCTCAGATTCTGTCTCTACAGAGACAGACTGCATCTCTACAGGAGAATAACACCACCCTACAGACCCAGA
4	BC04b	15865	14.911	82.031	TGCAGGTACAATCAAGACATCCCCATTCAATCAGTCAAAGCTTGAAATTAATTGATATAACAAATACTTAAAACC
4	BC04b	17959	14.912	84.544	TGCAGGTCGGGGTTGTCACCCTCCTGTGAACGCTTCAGAGCTTCCTGCATACAGTCCACCAACTGCTGTTCCAGC
4		16128	14.913	87.058	TGCAGGAAGGGTACCACATAAAGGAGGAGGATGACTTCCCTGTAACGTACAGCGTTGAGATTGTCTGCAATGACA
4	BC04b	239	14.914	88.368	TGCAGGCACCCGGCCCACCACAAGGAGTCGCTTGAGCACGATGAGCCAAGTAAAGTCCCCCCAGCCAAACCCTTC
4	BC04b	18309	14.924	89.679	TGCAGGGTGTTAGGGGGGTGCGGTTGGTAGTCTCGGTGTGAGCGTTTGTTTGTCCCGCTAGACAGCAAGGACGTA
4	BC04b	247	17.132	93.382	TGCAGGATGAGAGACATGTTGGCAACTAGAGCACGAGATGAGAGCAGTTACATAGCCAGCTGAACTAGATTAATT
4		3664	17.886	97.085	TGCAGGCGCCCGGCCCGACACAATGAGTCGCTAGAGCGCGATGAGCCAAGTAAAACCCCCTTGACCAAACCATCC
5		8811	0	0	TGCAGGTGTCTCAGGGGGTGTTGGGATATGGTGACCCTGGTCGCGACCCTGGCTGTGACCCCACTCCCTGCTGGT
5		8546	0	0.043	TGCAGGTAGCTAGGTACCACTACAGAGATGAATGAACGCTGCAACAACCAGAGTGAGTCTGTTTTCAGCAGCAGC
5		17332	0	5.089	TGCAGGTGACTGAAGATGACCAGCACACTGAGCCGCCTCAGATCCAGCACTTCTCCGCGGCCACGGCCCTACCCC
5	BC12	3249	0	5.131	TGCAGGCCCAACAGTATCCTCAGGCTGAGGTTGGACCACTTTGCTACAGAGTGCAGCTGGGACCACCTGTATGTG
5	BC12	2950	88.622	5.134	TGCAGGAAGCTTCCGTGGCGTCAGTGGAGAGCAGGATCCAGTTCCTGAAGGGCCCCATCAACATCCTGCTGCCCA
5		7248	88.622	5.134	TGCAGGCTGCTGATGAGCTGGTTGCTGACGGGCTGGTCCTGGGGCTGGCTAAGGGTCAGTCTCACCCTCTTCTTC
5		6034	88.647	5.138	TGCAGGTGAAGAAGCCGGATGTGGAAGTCCTGGGCCGGCGTGGTCTGCGGTTTTGACGCCGGTTGGACATACTGC
5	BC12	2231	88.673	5.978	TGCAGGCTCTGAAAGAGTCCTTACAGATGTCCCTGTCCCTGCTGCCTCCTACGGCCATGGTGGGACTCATCACAT
5		6187	88.83	6.818	TGCAGGCTCATCCTGACATGACCCTCCAGCATGACAATGCCACCAGCCATACTGCTCGTTGTATGTGTAATTTCC
5	BC12	11197	88.987	8.465	TGCAGGCCCAGCCCTTAGACCAGAACCCGCAGGCCCAGCCCTAAGCTCAGAACCCGCAGGCCCAGCCCTCAGACC
5	BC12	16700	89.144	8.465	TGCAGGTTGAGTCTGCCAGTCCCGTCCATCTAGAAAACTGCAGTTAAGACAACAATGACGGGCGACACATGGGAA
5	BC12	484	90.664	8.466	TGCAGGTCCTGCTCCAGCTGAGCAGCCAAGCAGTTAAACTCCTGTTCTGAGCTGGCGATCTGAGAGAGCGCAGTC
5		3608	90.367	8.466	TGCAGGTGAAGAAGCCGGATGTGGAGGTCCTGGACCGGCGTGGTCTGCGGTTTTGAGGCCGTTTGGACGTACTGC
5		4725	89.773	8.466	TGCAGGCGCCCAGCGCACCACAAGGAATCACTAGAGCTCGATGAGCCAAGTAAAGCCCACCCGGGAAAACCATCC
5	BC12	5824	90.985	8.466	TGCAGGACCCTACAGACAGGTTTGTCCCCTGCCAAACAGCTCATCATTCTGCATGCAGCTGTTGTGTTGCCACAG
5	BC12	7729	91.003	8.466	TGCAGGCTCATGCTGACATGACACTCCAGCATGACACGGCCACCAGCCGTACTGCTTGTTCTGTGCGTGATTTCC
5		8020	89.459	8.466	TGCAGGCTGATTTCGGTCGTCTGTTGAATAGTGTCTCCTTCGACACATTGGTGCTTCCAGGTTAGGCAGGCAGGT
5	BC12	9609	90.07	8.466	TGCAGGGCTGGGGGAGGAAGAGGGGAGAGTTAGCCTTGGTGGACTGATCCAACAACACCTGTAGGGCTGGGGGAG
5	BC12	10576	89.773	8.466	TGCAGGTATGCCAAATGGTGTCTTTTAACTTAACATAATGTTATTCATTTAAGCATTCCCTCGCTTAAAAGTAAA
5	BC12	11316	89.616	8.466	TGCAGGGGATGCTAATTGTCATTTTCAAGTGTATGTAAATCTGTTCAATGTTAAGTTTGTGTTTTTGTTTATCTA
5		13058	89.773	8.466	TGCAGGCCACACTATCTAGATAAACTACGAATATATTTTACATTTAACTAGGCATGTCAGTTAAGAACAAATTCT
5	BC12	16171	89.301	8.466	TGCAGGTGCCTGGCCCGCCACAAGGAGTCGCTAACCCGGGCGATGCTAGGCCAATTGTGTACCACCTTATGGGAC
5		17976	89.773	8.466	TGCAGGCACCCGGCCCGCCACATGGAGTCACTAGAGCATGATGAGCAAAGTAAAGCCCCCCCTGCCAAACCCTCC
5	BC12	3446	91.782	10.16	TGCAGGATGATGGGAGTCTGCTCCATAATGCGGACCAGCAGCGTGTCTATGTAGTCCTCCAGATCCCTAACCTGA
5	BC12	4020	92.163	10.16	TGCAGGCGCCCAGGATTGCCCTCCCACAAACCTCTCACCCCACTCTCTGTCCCCGTCCACTCACATCACATTTAA
5		5488	91.402	10.16	TGCAGGCATTGGCTCTTGACTAACTCTGTTCCATATTTCAGTTCCGATTGGGCACGAGTTGAGGCTGACAACACT
5	BC12	16166	91.021	10.16	TGCAGGGCTGCCGTGCTCAGTAACGCTCCGCTACCAGAACCGTTATTAATGGGGCTGTGGGGCGGCTGGGCCGGC
5	BC12	200	92.165	11.347	TGCAGGCTTGGACATGGGGAGGCTAGGTTGAGTCAGTGTGGGGGGGCTCCAGGATTTGAGTTAGAACCAGAGTTC
5	BC12	1174	92.165	11.347	TGCAGGACCCAGCAGTGTACGGGCGTCTGACGGGGTCGGAGAGGGATCTAGTCCTGAAGAAGAGAATGGAGGGGA
5		7738	92.164	11.347	TGCAGGAAAGGTACCACATGAGGCAGGAGGATGTCTTCCTTGTAACGCACAGTGTTGAGATTGCCTGCAATGACA
5		7828	92.165	11.347	TGCAGGCTCATCCTGACATGACCCACCAGCATGACAATTCCACAAGCTATACTGCTCGTTCTGTGCATGATTTCC
5	BC12	13994	92.165	11.347	TGCAGGTGGAGTGTGAGAGCAACGTGTACGGATCCTTGGTAGACCTGTGTGGAGCCACCCTGCTGTGGC
5	BC12	14539	92.164	11.347	TGCAGGCCCTCCTGCAGCAAAGCACCCCCACAACATTCACGGTTGGGATGGTGTTCTTTGGCTCCTCCC
5	BC12	16957	92.164	11.347	TGCAGGACGTGTAAAGGTGCAGAGTAAGCATGGCAAAAGGCCTGTTCCTGCTTGTCTTGTTCTCTCTCCCTCATC
5	BC12	9729	92.166	11.355	TGCAGGCTCATCTTGACATGACCCTCCAGCATGACAATGCCACCAGCTGCTCGTTCTGTGCGTGATTTCCTTTAA
5		1445	92.169	13.671	TGCAGGTAGCAGTGGAGCAGGACTCTGCCCCTGTTCGAAGAGGATGACGTGCTGCTGGCACTGCACTCACAGTGG
5	BC12	3517	92.17	13.671	TGCAGGCAGAATCGTGAACGTGGCATCCGTGATCATCTCTCGGTTTGCTTCTCCTCGCTCTTCTTTGTCTATTCT
5		16421	92.168	13.671	TGCAGGCGCCCGCCACAAGGAGTCGCTAAAGCACGTAGAGCCAAGTAAAGCCCCACCGGCCAAATCCTTCCCTAA
5	BC12	5834	92.171	14.452	TGCAGGAACATCTTTGCGGTTAGCGAGCGCAAACCCAGTCCTAACGGCTGCGCCTGTTGTTCAGCGGTAACTTCA
5	BC12	5850	97.044	15.233	TGCAGGGCGGCGAGCTGCCTAACCCCAAGAGCCTGTTGGCTGCAGCCAGCCGGCCCTCCAAGACTGCCCTGGGAC
5	BC12	3226	98.186	16.014	TGCAGGCATGCTATAACAAGTCCCAACCACACAAGCTTGCCTCAGTGTGGGTGAAAGGGGTGTGGTACAGAAGGG
5	BC12	15464	98.186	16.795	TGCAGGTCTGGAACAAACATTACTCTACTATTACTCAATCAATGAATGTGTTAATCAGGATATGTGAGAGTGAGT
5		15386	98.186	16.799	TGCAGGGCTGCATATTATTGCTGTCTTCGTAGGTCATCCATAAAAGCCTAAATGCATTTGCATTGGGAGTGCTGT
5		11154	98.186	16.802	TGCAGGCGCCCGGCCCGCCACGAGGAGTTGCTAGAGTATGATGTGTCAAGTAAAGCCCCCCCCCTGGCCAAACCC
5	BC12	9001	98.186	16.803	TGCAGGGTAACTGAGTGTGACGCTGGCCACTCATCCAACAGGAAGTGCCTTCACATGTTTGCTCCATGC
5		9928	98.186	16.803	TGCAGGGCAGACGGTGAACAGATCACAGGTGGAATCCAAGCAGCAGTGCAGCAGGCAACGGGAGTAGGTGTCACA
5	BC12	8957	98.186	16.806	TGCAGGTTGGACGTGTTGACCCGCTGGGGGGATTGGGCCCTGAGTTGGGCCCGGAGCTGGGGGTTTCCACCCAGC
5		1584	98.186	18.554	TGCAGGAAGGGTACCACATGAGGGAGGAGAATGTCTTCCCTGTAACGCACAGCGTTGAGATTGCGTACGAATCCA
5	BC12	10654	98.186	22.934	TGCAGGTTGTGGCCTCATCACACTACCAGGACCAATGAGGCCAGAAATGGGATTCAGGGCAGGGTAGGCTCTAAT
5	BC12	5116	98.186	23.919	TGCAGGTGAGTGTGGGGGCACACGACTCCTTGCCTGCGCCAAATGTGACACCATCCTGACCAACAGCTCGGAACT
5	BC12	10220	98.186	24.294	TGCAGGGAGAGAGGGGAAGGGAGGATGGATAGAGGGGGGTGGAAGGGGAGGCCCAGCCCAGCTCAGAGATGGCTT
5	BC12	18081	98.186	24.294	TGCAGGGCAGCCTTCCACTCCATCCTCAGATGAGCTGAGACGAGTGTCAGAGCAGGAAATGTCACAGACCCTCAG
5	BC12	14428	98.323	24.669	TGCAGGATTCTGATGTTCTGTAGTAAAAACTCTTTCCTCACTTATCCACCTCTTCCTCCTACCCCTCCTTTTCCT
5	BC12	9720	98.536	25.316	TGCAGGGCCCTGAGGGCATCATCCTTCACTGGGTAGTCGTACATGTTAAACTCCATCCGCTGGTCATAGGTGAAC
5		11651	98.762	25.963	TGCAGGGAGGAGGGCGGAGGATGTCTTCCTTGTAACGCACAGCGTTGAGATTGCCTACAATGACAACAAGCTCAG
5	BC12	4967	98.905	25.964	TGCAGGCTCATCCTGACATGACCCTCCAGTATGACAATGTCACCAGACATACTGCTCGTTCCGTGCGTGACTTCC
5	BC12	6403	98.905	25.965	TGCAGGAAGGGTACCACATGAGGGAGGTGTTGTCTTCACTGTAACGCACAGCGTTGAGATTGCCTACAATGACAA
5	BC12	11641	98.906	25.967	TGCAGGCACTGTGTGACAGAAACGCCTCCCTCCCTCTGCCCCTTCACAGTCAGCAGGTGTGTGTGTGTGTGTGTG
5	BC12	5696	98.906	27.12	TGCAGGGGATCCCCTACATGAGTGGTGGCACGGCCACGGGAGACGCCGTTGCCTACGCTACCCAGAACCTGTTCC
5		4874	98.906	28.273	TGCAGGCGCCCGGCCCGCCACAAGGAGTCGCTAGAGCACGATGAGCCAAGCAAATCCCCCCCAGCCAAACCCTCC
5	BC12	2706	98.906	38.259	TGCAGGCCTCACTACTATCCTCACACTCAATCCCACACGCTTTAATCCCACAAAACCAGACAGTGTATGATGCTT
5	BC12	233	98.906	59.019	TGCAGGTATTCGTGACGGAGGTGAGAAAGGTTTTCGAGTGCCCGGGAGAGAGGCTGCCCGGAAGTTACTCCAGCT
5		11188	98.914	79.8	TGCAGGCGCCCGGCCCGCCACAAGGAGACGCTAGAGCGCGATGAGCCAAACCCTCCCCTAACCCGGACGGCGCCG
5		6841	98.922	80.819	TGCAGGCAAGACCTACGTTCCTGCGTCCGTCAGACCACAACTAATGCAGTGGTGCCATACCTCGCTGAGTTCTGG
5		449	98.932	81.997	TGCAGGAACAGAGCTGCTGTCAATCTACTGAATTCACGGTTTCCACTGAGACCTACAGCTGATGTCAACATCAGT
5	BC12	7785	98.932	81.997	TGCAGGCTTGGCTGGAGTTGAGCCTGTTTTAGGTGAAGCTCAGCCCATTGTGTAGTTACAGGACAGATATAAGTT
5		15138	98.932	81.997	TGCAGGCTCATCATGACATGACCCTATAGCATGACAATGCCACCAGCCATACTGCTCTTCTGTGCATGATTCCCT
5		742	101.869	82.343	TGCAGGTAGAAAATATCCAGCAGGATTCTAAGTACATTGTGCAGAGAGGAATAAATATCTCCACCCGGGAAGCAG
5		2817	104.805	82.69	TGCAGGTACCCGGCCCGCCACAAGGAGTCGCTAGAGCGCGATGAGCCAAGTAAAGCTGTGAATGGTGGCGTGTTC
5	BC12	79	105.234	82.696	TGCAGGATCTCCCCATTGGGTCTGACAGGGCACAGACAGACTCCCATGTGGCTGGATTGGCAGATGGCTAGGCTA
5		9149	105.857	82.702	TGCAGGAGCGAGTGCTACGGGTGGGTGCTACTATGGTGACCAGTGAGCTGAGATAAGTCGGGGCTTTTAGATGAC
5	BC12	5562	106.48	83.485	TGCAGGCAGGGGAAAGAACCTACCAACATAGAATAATCCAACAAGATCCCCTGTATGAGAGAGAATACACACGGT
5	BC12	11403	107.163	84.269	TGCAGGCAGGCTCTATAGAAAACTCCCCCAATGCTAGACACCATCCAACGAGACAGCCAGCGTCTCCCAAAACAC
5	BC12	8275	107.846	85.074	TGCAGGTGCACCGTCGGTCAGCTGAGAGACTGCGTAACCTGTGCTGTGCCAACCGAGGCACCTTCATCAAGGTGG
5	BC12	447	108.529	85.081	TGCAGGTAAGGCTGTCCTGGAGGCATACTTGGGTTTCCTGCCTCTGCTTCCTGCCCTGGTGGTCTCCCAGCTGGC
5	BC12	5670	108.529	85.081	TGCAGGGCGAGCTGTCCGAGGTCATCCTGACCTTCAGCTCCATTAATGACACACTGAGGGGCCTGGAGCACACAG
5	BC12	2369	109.212	86.753	TGCAGGAGGGCAGCTGTGGGAAGTTTATTCAGCGCTGGTATTTTAACAGCCACGTCCAGGCCTGCAGACTCTTCA
5	BC12	4287	109.895	88.437	TGCAGGGTGCTTGAGGAAGGTGTGCCAGCCTGGATATCTCAACATCCTGGTGTCCAAGGGCTCTGGGAAGCCTGG
5		4768	110.458	90.12	TGCAGGTGAAGAAGCCGGATGTGGATGTCCTGGGCTGGCGTCGTAACACGTGGTGTGCTGTTGTGAGGCCGGATG
5		11047	111.02	90.239	TGCAGGAAGGTTACCACATGAGGGAGGAGGATGTCTTTCCTGTTACACACAGGAACACACACACATTGCCTGCAA
6		3544	0	0	TGCAGGTCGGATCACCGACACCCTAGCGAAACAGCATGATCACCTGAACATCGTAGGGTTGGTTGGATCTATAGA
6		6521	26.527	0.01	TGCAGGATGACACTGGGCCAATTGTTCGCTGTCCTATGAGACTCCGGATCTAACCCGGGTCTGTAGTGACGCCTC
6	BC26	6645	60.219	0.01	TGCAGGCTCCTCCGTACTCAGGACAGTGACCCGTGGGAACCAATGGTGTGATGGAGGATTGTTTCTCTGGAGGAT
6	BC26	15455	13.264	0.01	TGCAGGCTTTAGGCCTAAGTGTTTTTAACATTTTTGCGGAACAAAAAACAAAACGTAGGAACCCAGAAGGGCCTC
6		2153	76.42	0.011	TGCAGGCTCATCCTGACATGACCCTCCAGCATGACAATGCCACCAGCCATACTGCTCGTCTGGGAGTGATTTCCT
6		11086	74.07	0.011	TGCAGGCGACCGGCCCGCCACAAGGAGTCGCTAGAGTGTGATGAGCAAAGTAAAGACCCTCCGGCCATACCCTCC
6		8708	78.772	0.012	TGCAGGCCTTGGTGGAAGAGTGGGGTAACATCTCACAGCAAGAACTGGCAAATCTGGTGCAGTCCATAAGGAGGA
6	BC26	1391	80.892	0.013	TGCAGGTCCTGTGTGCACGCTACAAGCGTAGACATACTATCGACCAGCCAGGAGACTCCTCCCCTGCCCCCTCGC
6		10025	86.67	0.014	TGCAGGAACGGTACCACATGGAGGAAGATGTCTTCCCTGTAATGCACAGCGTTGAGATTGCCTGCAATGACAACA
6		13594	89.317	0.014	TGCAGGTATATGGTACGTGAACAACAACATCAGAATAGTACCAAATGTATGTGTACTGTGTGTGTGTGTGTGTGT
6	BC26	6459	89.32	0.02	TGCAGGTAACTGGACACCAGTGTCATCACATTTCCTCTGCGTGCTGAGTGTGTATAAGCTACAGCCAGCTGAGTT
6	BC26	62	89.321	0.204	TGCAGGCGGATCTGGTCCTCGCGGTGCTCCTTGGTCTCCACGCGCCTCTTCAGGAGTCCCCGGGCTGTGCTTGGC
6	BC26	7298	89.321	0.388	TGCAGGACCCAGATCTCAGTAGCAGGTGGGCAGGCTGCCTGTGGGTTCCTGGGCGGAGGAGGTGCCCAATCCTTT
6	BC26	641	89.321	0.572	TGCAGGCACACAGTGAGCCAGTTCCATGAGGGAGAGAGGCAGGCTCAAACACACCACATCTGGTATACAGATTTC
6	BC26	8835	89.321	0.756	TGCAGGCCTGTAGTGTCTCTCAGGCAGAGTCATGTTGTGGGACAGAAGACTGTAGCAGGACCACTTGCAGATGCT
6	BC26	13649	89.321	0.756	TGCAGGTTCAGGCTTGTTGTAAATAGTCTCAGGTGACAGCCTAAAGTACAAATACTCAATTACGCTTGCTTAAAG
6		1666	89.321	0.939	TGCAGGTTTTGGTAGCGGGCCATGTCAGTGGCACTGTATTGTCCTCTAATAGAGCAATGCAGTTGTTTAATTTGT
6		16332	89.321	1.123	TGCAGGGTACCCCCTCCTTCCCTCAGCGGCACTCTGGGAGAATCGTTCGTTTCATGAACTCCTGGAGTACAACAC
6		8248	89.321	1.307	TGCAGGCCACCAAGGTAACACACACACACACACGTAACAGGGGCTTGACCATCAGTCCAGTAGATCCCTGATTAA
6	BC26	3960	89.321	1.496	TGCAGGCGCCCGTGGTGCTGCTCGCCATCTTTGTCTATAACGCCAGCCGGCCCAAAGACCCTGAGTACGTCCTGC
6		11866	89.321	1.496	TGCAGGCTCATCCTGACATCACCCTCCAGCTTGACAATGTCACCAGCCATTCTGCTCGTTCTGTGCGTGATTTCC
6		5758	89.326	1.573	TGCAGGAAGGGTACCACCTGAGGGGAGGAGGATGTCTTCCCTGTAATGCACAGCGTTGAGATTGGTTGCAATGAC
6		10571	89.336	1.596	TGCAGGCTTATCCTGACCCTCCATGACTCTCCAGCATGACAATGCCACCAGCTATACTGCTCGTTCTGTTTGTGA
6	BC26	6456	91.835	1.619	TGCAGGTAGTGTTTCGCTCGGGGCGGCCTGCCTCGCTGGTTGGTCGGCGTGCTGCACAGCGGCGAAGTGCTGATT
6		3012	92.729	1.62	TGCAGGACACAGGTACAGCAACTGACCTAAGCTGTCACCAGTATCCCTGTACTGGTATTGACCAGTAAATAGTGT
6	BC26	16533	91.841	1.62	TGCAGGAAGACGTCCCGTGGCAGGCTGTGCCGACTTAAAGGCAATGCGCATGGCAGAACGGACTCCAACCCACGA
6		2088	93.619	1.621	TGCAGGAAGGGTACCACATGAGGGGGGAGGTTGTCTTCCCTGTAACACACAGCGTTGAGATTAATGCAATGACAG
6		4584	93.617	1.621	TGCAGGATGATCTGAGATGAGCCACCCAGACAGCTGATGAAACTGTGGGTTTGCACAACCAAATAATTTCTGCAA
6		1687	93.619	1.622	TGCAGGATAGTTAGCAGAGAGCAGAAACATGTTAAAGCAATTCACAACACACATAGAACAAGCCAGTCGGCAAGT
6	BC26	1711	93.619	1.622	TGCAGGCCGTCTCCGCCATCCTCACTTACAACGGCCGTCACACCTGCCAAACTATCCAGGTGAGACAACGCGGCG
6		2486	93.619	1.622	TGCAGGCATCAAGCTCTGTATCACGAAGCCCTTTGTCTGCCAAAAATCACGTCTCCAGACGCGAAGAGCTTCTCA
6	BC26	3779	93.619	1.622	TGCAGGTAGATGGTACGTATAGTGGTTATGACATGCACCTGTCTTTGGGTGGACGAGAGAGATCAGAGTGAAAAC
6	BC26	7006	93.619	1.622	TGCAGGGATGCATCCCAAATGGCGCCCTATTCACTCTATAGTGCACACATTTTTACCAGGGCCCATATAGCTCTG
6	BC26	3087	95.104	1.623	TGCAGGGTAGACCTGTGACAGGGTAGAGACTTCCCGTTAGACACCCAATCAGAATGTAGAAAACTGCTCATAATA
6		7569	94.363	1.623	TGCAGGTGGCGTGGACGGCTGAATAAAATCAGCTACCAGCGCCTCCTTAATATAACTGTTCATGGCTGCTGTCTC
6		16216	93.619	1.623	TGCAGGCACCCAGCCCACCACAAGGAGTCACTAGAGCACAGTGAGCCCCCGCAGCCAAACCCTCCCCTAACTCAG
6	BC26	16875	95.105	1.623	TGCAGGGGAGAGGGGGAAGGAGGGCGTGGAGGGTGGGTGGTATCCTGAGGAGCTGCTCTGTCGGGACAGGGTGCC
6		622	95.105	1.624	TGCAGGAGGTTTGTTTGTTGTGATTGAGTGGGGGTAAACAGCTGCGGGCAAGGTTCTGACAGAAGGGTGTGTCTT
6		3421	96.69	1.624	TGCAGGTGCCTGGCCCGCCACAAGGAGTCGCTAGAGGGCGATGAGTTAAGTAAAGCCCCCCTCTCTCCCCTAAAC
6	BC26	3927	95.105	1.624	TGCAGGTACTCCTTCACCTTCGGTCTACTGGCTTTGGAACAGATATGTAAATATTTTGTACAGGGGTCGGGTCTT
6	BC26	4442	96.69	1.624	TGCAGGCAATATCACACAAACCAGCCCAACCAAAAGAGGCCCTGTAGCAGCTTCCATACCAGCAGATGTCTTATG
6		5457	95.105	1.624	TGCAGGCCACTCCAGACGGACTTCCTCGCACAGGCTGCAACGGTAGTGGTCGATGAGGGCCCTGTCGTTCCATCC
6	BC26	6117	96.69	1.624	TGCAGGAGCAATCACTGCTTTGATGTTTGCAGAGAATGACAGGGTATTGTCCAGAGTCACGCCAAGGTTCTTGGC
6		6878	97.732	1.624	TGCAGGCTCCACCTTGACATGACCCTCCAGCATGACAATGCCACCAGCAATACTGCTCATTCTGTACGTGAGTTC
6	BC26	7377	95.105	1.624	TGCAGGGTGTCCCACTGTGGAGCCTTATGCTATACTAGGCACATAGGTTCAGAACAAGGCCCCTATCATTGGAAA
6		8378	95.105	1.624	TGCAGGAAGATTGTCCCCAGTGATGTACTGGGCCATACGCACTACCCTCTGTAGTGCCTTGCGGTCGGAGGCAGA
6	BC26	8383	95.105	1.624	TGCAGGAGGAACCGCCCCCTGCACTGCAGAGGAGGAGTCGTGACAAAGATGATAAAATTACTAATATCACATCAT
6		14152	95.105	1.624	TGCAGGAAGTCAGCTTGATGGCTGTCGCGTTGCGGCGTGTTAAACAATTATATGCCATTGTACAGGGCATGGGAA
6		14804	96.69	1.624	TGCAGGAGACTCTCCACTCCTCCGCTGAAGGGGATGACCAGCGCCCCGGGGTCGTGACTGTCTACCCTCTCTTGA
6		15638	95.105	1.624	TGCAGGAACGTCCGAGACCAGCCACCCGGACAGCCGATGAAACTGTGGGTTTGCACAACCAAAGAATTTCTGCAC
6	BC26	15985	96.69	1.624	TGCAGGAGTGGGTCACTGTTTGGATGTGTGCAGAAAACTAAGGGTGTTGTCCAGCATCACGCCAAGGTTCTTTGC
6	BC26	17620	95.105	1.624	TGCAGGACAGTGAGGCAGCTCCTCCTTGGGCACGCTGGTCATCCTCTGGAAGTCATCGTGGCAGGCGTTACAGAA
6	BC26	17724	95.105	1.624	TGCAGGACAGCTGCTGGACAGTCCTCGACGAGGGCAGCCTCAATATGGGGTGCCACGCTTTGCCTGATGAGGACG
6		17811	95.105	1.624	TGCAGGTGAAGAAGCCAGATGTGGAGGTCCTGGGCTGATGTGGTTACACGTGGTCTACGGTTGTGAGGCTGGTTA
6		10652	97.732	1.625	TGCAGGAAGGGTACCACATGAGGGAAGAGGATGTCTTCTCTGTAATGCACAGCGTTGAGATTGCCTGCATGACAA
6		16815	99.063	1.625	TGCAGGACATACCTACACGTACGCTACGGTCACAAGACGCAGGCCTCCTAATTGTCCCTAGAATTTCTAAGCAAA
6		10703	99.063	1.626	TGCAGGACAGGCAAGGCTTAAGTGCCGCCCCGCGGAGGGTTGCACGGATATGCGGAAACAGTCCTGGGCAGCGCC
6	BC26	15606	99.063	1.626	TGCAGGAGCACACCAAAGAGGAGCTGGATGCGTGGCAGATTGTGCGTGTGAGCGAGGACTTCCGGGTCATTGCCC
6	BC26	1338	99.063	1.627	TGCAGGCCGGGTCTTATCAGTAACTCTATTATAAGGACAAGCCAGGCTGTAGTTCAGTTGCAGTGTTAT
6	BC26	12020	99.063	1.627	TGCAGGCAATACTGCAGCATGCGGCAGGGGCCGATCGCCACCCTGAGACCCTCCAGGGCCCCCATGACAGCCTGA
6	BC26	7050	99.063	1.632	TGCAGGTGTGTGGAGATCCTCTGACTTCACCATGTCCTGTAACTGCTCAATGACCTCTCCAACCCTCAGATCCCC
6		8358	99.063	2.272	TGCAGGAAGGGGTACCACATGAGGGAGGAGGATGTCTTCCCTGTAACGCATAGCGTTGAGATTGCCTGCAATAAC
6		6048	99.063	2.912	TGCAGGGACACCACCCTCACCTTCGACCAGCTGTCGGGCCTGTCCACTCGGCTGGATAACCTGTTGGCTACCTGC
6		15505	99.063	3.552	TGCAGGGTAATGCGTGTCCCCTTCACTGTTTACATTTACATTTAAGTCATTTAGCAGACGCTCTTATCCAGAGCG
6	BC26	1992	99.063	4.192	TGCAGGCTTGAGTCCGTCTTCAGACTGCTGAGCTGTCGTAGTCGTACAAGGCTGTTAATGGCACCACAGGAGATA
6	BC26	7732	99.063	4.192	TGCAGGATCGTTTAGGCTGAATTGGAAAGCCGCCTGCAAGTCAGGCCTAATCGCCTATCATCATTGCCCGACCTC
6		4349	99.063	4.832	TGCAGGTGCCGGCCTGCCACAAAGAGTCGCTAGAGCGCGATGAGCCAAGTAAAGTCCCCACAGCCAAACCCTAAC
6	BC26	6972	99.063	4.832	TGCAGGCACTTCCTGTCAGGAGCTGTCAATCATACCAGACAACTGATCTGAGGGCAGGACAGCCTGTTTGCCTGG
6	BC26	8399	99.063	4.832	TGCAGGCTGACGCCGGTCGCATGAACGGTGCTTCCTCCGACACATTGGTGCGGCTGGCTTCCGAGTTTAGCTGGT
6		9946	99.063	4.832	TGCAGGAAGGGTACCACAAGAGGGAGGAGGATGTCTTCCCTGTATCACACAGTGTTGAGAATGCCTGCAATGACA
6		11290	99.063	4.832	TGCAGGGATGCCACCACCACATTTGACCAACTGGTGGATATGTCCATCCTGTTAGATAACCTGCTGGTCATCCAT
6	BC26	168	99.063	5.471	TGCAGGCGGACTTGCGCAGGGCGTGCTTCATGGCCACCTCCATTCCCTCCAGGTCATGGTGCTGGATGACGAAGG
6		10234	99.064	6.111	TGCAGGTATGTGAGGAGAGGCCCAGGAAGATGTAGTCGGTGGTAGACGCTCAGCCGCACAAGAACGATGACGTGG
6		613	99.064	7.989	TGCAGGGGACAGGGTTATATCAACTGCTTTTTACGCTGGAGCAGCACACATGGCTCAATGCGCCCACACACAGCT
6		1668	99.11	9.867	TGCAGGAAGAGCACCACATAAGGGAGGAGGATGTAACGCACAGCGATGAGATCAATGACAACAACCTAA
6	BC26	4780	101.086	9.984	TGCAGGAAACTCTCTTTATACATATTTTTGGCCCATTTTTAAGCTAGGACTCCGGTACACAGGCGGGAGGCGGGG
6	BC26	9601	103.406	10.1	TGCAGGCATTGAGATTACTTTGCCATGATCCACTCTTTCCCACCATTTAGCGGGTCCATTAAAGCTGCCCCCTTT
7		18053	0	0	TGCAGGTTCATGCTCTACAACATCCGTAGTGTACGACCCTACCTCACACAGGAAGCGAAGCATGCCCTAGTCCCA
7		3506	2.992	3.75	TGCAGGACTTGCTTTTTGGAGTGTGGTGTCAACAAAGCAGAGCACCTGTTTAATACGGACATACCTCTCCTCATC
7		9336	3.023	7.5	TGCAGGGATGTCCTTGTCCCATCGCGCTCTAGCGACTCCAAAGGCGGGCCGGGTGCATGCGCGCTGACACGGTCG
7		17147	3.055	7.962	TGCAGGGAGCTACCATTAAGAGACAGGAGGAGCTACTTCAGAACCTGATGGAGGGGTTCCGATCTCTGGCGGAAC
7	BC09	884	3.086	11.145	TGCAGGTCAGAATGAGAGGCTGGTTTTGGTCCTGCCTCTCCTCCTCGGGGCCGACTCCTGGGCCTCTCCTCTCTT
7	BC09	15513	3.112	11.146	TGCAGGTGGTGTTTGGCCAGACGGGCCTGGAGCTGGCGGCGGCCGTCGAGACGGAGCGCTCGGCCCTCAGGGCTG
7		1452	3.137	12.169	TGCAGGTTAGAACCACTTGATTACTCAACCATGTGTAGTCTAGGAAATTAATTATTTTATATTCTTTTTTTTTAA
7		18030	3.163	13.176	TGCAGGACCACTCTAGAGTAGACGACCCTGGTCCTAGAAGACCACTCTAGAGTAGACGACCCT
7	BC09	7252	31.646	14.096	TGCAGGATGATGGGCTCCATGGTCTTGTTCTTCTTGTTCTTGCGGTTGGTGCTGGGCGTGGTCGCTGCATTGGCT
7	BC09	10264	41.854	14.109	TGCAGGGATACTGACACTCAATCATAGAATCATATTGTGACCTATGACATATTGAGCATATGCTACACCTGCATG
7	BC09	17532	43.703	14.122	TGCAGGTATATTTCACTTGTCATCCCTAAACCAACACACCCTTTGGCCGCCTTTTCTTCCAGTTCTCTGCTGCCA
7		430	44.629	14.136	TGCAGGCTCATCCTGACATGACCGTCCAGCATGACATACTGCTCGTTCTGTGCGTGACTTCCAGCAAGACAGGAA
7		1947	44.629	14.136	TGCAGGCTTTGTCTGTGGCATCTCACATGACCCTCCAGCATGACAATGCCACTAGCTATACTGCTCGTTCTGTGT
7		3879	45.57	14.15	TGCAGGAACGGGATTAAAAAAAAATTAAAAATACAAAAATATATGACAAAACACACATCACGACAAGAGAGACAC
7		5316	45.57	14.15	TGCAGGTGTCTGTTATGAGGCTCTTTATTATCCACAATATGCTAGCGGGTGCTGCCTATCTGTCTGTTT
7		8533	45.57	14.15	TGCAGGCTCATCCTGACATAACCCTCCTCCAGCATGACAATGCCACCAGCCTTACTGCTCGTTCTGTGCGTGACT
7		14747	45.57	14.15	TGCAGGTGAAGAAGCCGGATGTGGAGATCCTGGTTTGGCGTGGTTACACTTGGTCTGCGGTTGTGAGGCCGGTTG
7		19317	45.57	14.15	TGCAGGAAGGGATCCACATGAGGGAGGAGGATGTCTTTCCTGTAACGCACTGTGTTGAGATTGCCTGCATTGACA
7	BC09	19961	45.57	14.15	TGCAGGGTGAGAGAGAGAGAGAGAGAATATGAGCAATAAAAGAGAGGGGATGTAGGAGAGAGAAAGAAGGGACAA
7	BC09	8602	49.555	14.162	TGCAGGGGGGAACACAAACACCAGTTTACAGCACGCTGAGGCATAAATCAACACTTAACATACCGCTGGGACTAG
7		4269	51.897	14.175	TGCAGGTGCCCGGCATGCCACAAGGAGTCCCTAGAGCGTGATGAGCCAAGTAAAGGCCCTCGGGCCAAACCCTCC
7		5576	51.897	14.175	TGCAGGAAGGGTATCACATGAGGGAGGAGGATGTCTTCCCTCTCACGCACAGAGTTAAGATTGCCTGGAATGACA
7	BC09	18101	51.897	14.175	TGCAGGAGGACATACTGTGGGAGGGGCCGCCAGTGTGTGCTGCTGGAGGTGACGGGCCGGGCAGAGTGTGTGTGC
7	BC09	16740	52.354	14.205	TGCAGGCAGTGAGTCGTCATGCGTGTCTGCGCGTATAGTGTATATATACTGTACTGTGTCTGCACGCAGGTGGGT
7	BC09	18322	52.354	14.205	TGCAGGCTCTAGTTTGCCCGGCCATGTGGTCAAGTGCTGCGAAGAAAGACGTAGTTAAGCTGCAGCTGGCCCAGA
7	BC09	2851	52.496	14.716	TGCAGGCCTACGCCTCCATGCACCTCTTCTTCCAGTTCAAGACCACCAGCCTCGACGGCCTGCTGCTCTTCAACT
7	BC09	16043	54.053	15.226	TGCAGGTTCTATTGTTCTGCTCCAATCAGGCACAGTGGGAGAGGGGCCCCAGGGTTAGGGGTCACCATAGAGATT
7	BC09	5004	55.486	15.736	TGCAGGGAGGAGAGTGAGAACGTGTTGACGCTGAAGGGCCTGACCCCTACTGGCATGCTGCCCAGTGGGGTGCTC
7		14794	55.486	15.736	TGCAGGGGGTGAGAAAATACGGCGACGGCTGGCGACCCATGGACTCCACAGACCTGCGCGCCTACGTAGGGCTGC
7		17727	55.53	16.247	TGCAGGGAAGTCAGACAACTTGTCTGACTCCAGCCACAGTGAGATCTCGTCCCGCTCCAGCATCGTCAGTAACTG
7	BC09	7594	55.53	16.757	TGCAGGAAACCTGGGCACCTCAAATATTCAGACGGCAGCCCATTCAGTGAGGTCAACATACGACTGACACGCATA
7	BC09	10895	55.53	17.267	TGCAGGCGCCCGGCATGCCGCCAGGAGTCGCTAGAGCGCGGTGAGCCAAGTAAACCCCCCCTGACCAAACTCTCT
7		10790	55.531	17.777	TGCAGGACGGTGAGGTTCCGGAGGTCCCGGTGGGACCCAGCACATATTGGATCCATCTATGCTGAGGGAATTCCA
7		10636	55.531	18.288	TGCAGGAAGAGTACCACATGAGGGAGGAGGACGTCTTCCCTGTAACGCACAGCGTTGAGATTGTCTGGAAAATTA
7		764	55.531	18.798	TGCAGGACAGGAATGTCAGTGTTCTGCCATGGCCAGAGAAGAGCCCGGATCTCAATGCCATTGAGCACGTCTGGA
7		4993	55.531	18.798	TGCAGGAGGTTTGTTTGTTGTGATTGAGTGGGGGGGAACATCCAAGGTTCTGACAGATGGGTGTGTCTT
7	BC09	11398	55.531	19.594	TGCAGGTGGAGAAGCTGGATGTGAAGGTCTTAGGCTGGCGTGGTTACATGTGGTCTGCGGTTGTAAGGCCAGTTG
7	BC09	10675	55.531	19.95	TGCAGGCGGTATCCCAGCGCCTCCAATCATCCTGTTATTGACAGAAGGCTGCCTGTGAAAAACTGTGCGCACTAA
7	BC09	5060	55.531	19.953	TGCAGGAACAGCTGTCATCTGATCCTCTGATCCTGCTAAGACATGATGAGCACTGGCATTGCACCATGACAGTGA
7	BC09	9549	55.531	19.956	TGCAGGAAACAGCACATCAGGTGCCTTGCTCTGTCACAGACAAACACCGACCGAACAGCTGTGTCAAAACATTGT
7		17835	55.531	19.96	TGCAGGAAGGGTACCACATGAAGGAGGAGGATGTCTTCCCTGTAACGCACGCACTGAGATGGCCTGCAATGACAA
7	BC09	1088	55.531	19.963	TGCAGGGATACCGTAGGGATGGCGTGCATCTAACAGATGAGGGCAACGACATCTTCCTGGAGAGTTTAAGAGCGG
7	BC09	11839	55.531	19.966	TGCAGGCTGACCTCTGGTCCTCCCAGGAGCAGGAAGAGAATCAGAGCTAGTTCACAAGCAGACACACATCCACAT
7		17470	55.531	19.968	TGCAGGTTGAATGGTTCCATACCGAACAGTGTAGAGATCCGTGACAGTGTCCTGTTATTTAAAGGACCAATCAGA
7		9384	55.531	19.971	TGCAGGAGCGAGTCACTGCTTTGATGTTTGCAGAGAACGTCAGGGTGTAGTCCAGGGTCACGCCAAGGTTCTTCG
7	BC09	3215	56.461	19.975	TGCAGGTGATCAATGAGAATGGCGAAAACATGGGCACCATGCATCGAGCTGATGTCCTCAGACTGATGGATGAGA
7	BC09	5043	56.461	19.978	TGCAGGCTGCCAGAGCCATGACAATCATCGCAATCATCCTGGGGATTCTAGGGGTGATGGTCTCCATCGTCGGAG
7	BC09	2693	56.461	19.981	TGCAGGTTGGCTGTCAGGTTTTAGACCCGCTGAGCATCCAGAAACGTACGTATCTCGTAAGAGGGCTCGAGCTTC
7		16569	56.461	19.985	TGCAGGCGCCCGGCCCGCCACAAAGAGACGCGAGAGGGCGACGAGCCAAGTAAAGCCACCCACCGCTAAACCTTC
7	BC09	1753	56.461	19.988	TGCAGGTACAACTACTCTCTCCATTTGCCTTAGAGGGTGTGCTGTGTCTCAGCCCAAACAGAACAGGGTTTAGAG
7	BC09	3516	56.461	19.988	TGCAGGTAGGCATTATTCAAAGATATTAAAAAGCATCATACATTTTCACATATGTTGATGTTCGAGTGGTGTGAG
7	BC09	6012	56.461	19.988	TGCAGGCCTTCCTGAAACACCGGTTCCAGTAGATGCATAGCTGAATAACTAACCTTCAGCTCCTTCAGGAAGCCA
7	BC09	8158	56.461	19.988	TGCAGGTAAAGGAGCCAGATGTGGAGGTCCTGAGCTGGCGTGGTTACACATGGTCTACACGTGGTCTGTGGTTGT
7		8255	56.461	19.988	TGCAGGATCATCTGTGACCAGCCACCCGGACAGCTGATGAAACTGTGGGTTTGCACAACCGAATAATTTCTGCAC
7		8539	56.461	19.988	TGCAGGCGCCTAGCCCACCACAAGGAGTCGCAAGACCGCGATGAGCCAAGTAAAGCCCCCCCGGCCAAACCCTCC
7	BC09	8961	56.461	19.988	TGCAGGGCTGGGTCACTGCTTTGATGTTTACAGAGAACAACAGGGTGTTGTACAGGGTCACACCAAGGTTCTTTG
7		15681	56.461	19.988	TGCAGGAGCAGGTTCATGCTCTACAACATCCGTAGAGTACGACCCTACCTCACACAGGAAGTGGGGCAGGTCCTA
7		15705	56.461	19.988	TGCAGGCACCCGGCCCGCCACAAGGAGTCACTAGAGTGCGATGAGCCAAGTAAAGCCCCCCCCAGCCAAACCCTC
7	BC09	16502	56.461	19.988	TGCAGGACATCTTTGACCCATCCAGGAACATGGCCAAGTACCGCAATGTCCTGAGCAGCCAGAGCATGCAGCCTC
7	BC09	7873	56.461	19.992	TGCAGGTTGCGTGTCTGGTTATATGACAGTGTGTAGGTGTACCATTCAAAGCTATTTGTGTGTATGTGATAGATA
7	BC09	10595	56.461	19.996	TGCAGGCTGCCCTGTTGTGATGAGCGTTTGCGAGGCGCTCGTGCGTCCGCGGGCTAAGGATCGCTTCCCTAGGGG
7	BC09	18139	56.461	20	TGCAGGTGGCGGTTGTTCATTTTAGGTCCTGATGGAGAGTACATTGATGATTTCAACACACTGACAGACACACAG
7		9422	56.461	20.004	TGCAGGAAGGGTACCATAAGAGGGAAGAGGATGTCTTCCCTATAACACACAGCGTTGAGATTGCATGCAATGACG
7		3047	56.461	20.007	TGCAGGTCCCGACAGAGATCATTGCGCCGCGGACGGCATTTTTCATGCTACGAGCAGGAGCGGGGGATCAGCCAG
7		1553	56.462	20.014	TGCAGGTGTGATGTTCGCATGTACTGCTCCTGTGTTACACGTGGTCTGACACTGTGAGGACAATCAGCT
7	BC09	531	56.462	20.021	TGCAGGCGGATCTCTTCAGGCCTGTGTAATTAGCAGTAATTAACCACTAGAGTTCTATCTTCATGGTAACACTAC
7		10142	56.462	20.03	TGCAGGTGCCCGGCCTGCCACAAGGTGTCGCTAGAGGGCGATGAATGCAGCCCTATGGGACGGCCGGTTGTGGTA
7	BC09	2739	57.813	38.259	TGCAGGCATGCAATTGTCGTTTTCCCTTTTTCCTGTGTAATATGTAGCTCCAAGGCCCTCCAATCTAAGGGTGCC
7	BC09	2485	59.161	40.054	TGCAGGGGGTTACTAGCCTGGATGCTTGTGAAAGTGGGTGAAACTGCTGTAGCGCTTCTTCTCTTCCCTTCCTCA
7	BC09	8775	59.161	40.054	TGCAGGATGAAGAGAGGCCGGGCCAGCCCAATCACTTACAGCCCTCACTATCGATTAGCCCACCCCCTTACAGAC
7	BC09	10711	64.435	40.636	TGCAGGAGGATGTCTTCCCTGTAATGCACAGCGTTGAGATTGCCTGCAATGACAACAAGCTCAGTCCGATGATGC
7		3957	64.486	41.219	TGCAGGCCGTGGTGAGGTGTTATGGCCTTCTGGCCCCGCTCATGTTTCACCAGATCCCAGCAGAGCCTGTTGTAC
7	BC09	16860	67.026	41.801	TGCAGGGCATACTGCTTACCTTACCCTCCTCCTCCTACTGGCACTTCACACCTCTCACCACTAGAGGCGTCAAAT
7		1757	67.026	42.384	TGCAGGAGCGCGTACTACGACTGGGTGTCGTTATGGTGACCAGTGAGCTGAGATAAGGCGGAGCTTTACCTAGCA
7		18465	67.026	44.68	TGCAGGTATGTACGTGCGGCAGGTGGCAGCAAGACTAAAGGTGCCGCATAGGAAGTGTTGTTACAGATCAGCGCT
8	BC22	5636	0	0	TGCAGGCGACCTCTGGGTCGGTCTCTGCCCTCTGGTTCTTTTACCTGGCCCTAGTGATGGTAGATATTG
8		16003	7.827	1.361	TGCAGGAGGCCTTTTGGTAGGATGTCATTGTAAATAATCATTTGTTCTTAACTGACTTGCCTAGTTAAAGGTTAA
8	BC22	15516	7.968	2.721	TGCAGGGCCAGCATCCGTCCAGGCGGGGCCACGGAAGGGCCAAAGGGGAGGTGGGTACGGAACACTAGGCGCACA
8		5982	11.133	4.082	TGCAGGAGGGTTGTTTGATGGATGCTACCATGACTACAGATAATCCTGAATAAATGGTGAATAACGATGAGTGAG
8	BC22	10873	14.007	13.783	TGCAGGCGTTTACATGTAGACTTACTCACTCACACACACACCTTTGCCCTCGCCATGTGACGTGGAGAT
8	BC22	9968	14.044	23.484	TGCAGGCCTCGAGTTTGACACATTATACAAATCAAACACAGCCTTTTGAATGTGCTGTCTGTTTTGCCATGTACA
8	BC22	4497	14.582	33.185	TGCAGGACGTCAACAAACAGGGTTAGGAGTATGACGATGAATCACTTGATCACTCACCTCACAGCTTAGATTTTA
8	BC22	3291	15.119	36.875	TGCAGGTCGTCCACCATCTTGGTCTGGGGCGGGGGGTGGCGTCGCAGCAGGGCCTTGTTGGGGAAGGAGCGGTAG
8	BC22	6996	15.656	46.412	TGCAGGACTACCAGGAGATGTTCATCCAGTTTGGCTATGTGGTGCTCTTCTCCTCCGCCTTCCCACTGGCTGCTA
8	BC22	6439	16.193	50.89	TGCAGGCCTACATGGACCAGAGAATCAAACAGTACAAAAATACAGCCGGACTGCTCACAGATCAGCTGTTAGTTC
8		8362	17.246	51.022	TGCAGGGCCCTTGGAATAGACAATGATGATTACTGTGTCATGTTGCCCCCTGACTTCTCTGATAATATGACAAAC
8		6290	17.311	52.18	TGCAGGATCGCGTGCTATGGGTGAGTGCTGCTATGGTGACCCGTGAGCTGCGATAAGGCGGGGCTTTCCCTAGCA
8		590	17.324	53.339	TGCAGGCTCATCCTGACATGACCCTCCAGCATGACAATGCTATGAGCCATACTGCTCATTCTGTGCGTGATTCCC
8	BC22	5141	17.324	53.339	TGCAGGTTGACAGAGTAGTCCCTGGACCTGTACTTCTTCCTCTTTTTGCAGTCCGAGCTGAAGGCAGAGACTTCT
8	BC22	6905	17.324	53.339	TGCAGGGCAATGCGCCTAACAGTAACACTGAGATACCTGGCCACTGGGTTTACTTTCTCTGCTTTAGAATACACC
8		9282	17.324	53.339	TGCAGGTATATCTCACTGGTCACCCCCAAAGCCAATTCATCCTTTGGCCGCCTCTCCCTCCAGTTCTCTGTTGCC
8	BC22	11349	17.324	53.339	TGCAGGAGAGTGGTCCTCTGGACTCTGAGGCCATGGTGATGGGAATTCTGGACCAGGCCTTCGACGTCCTCGTGC
8		15469	17.324	53.339	TGCAGGCTCATCCTGACATGACCCTCCAGCATGACTGGAGCCATACTGCTCGTTCTGTGCGTGATTTCCTGCAAG
8		15752	17.324	53.339	TGCAGGATAGTCTGAGACGAGCCACCCGGATAGCTGATGAAACTGTGGGTTTGCACAACCAAAGAATTTCTGTAC
8	BC22	18079	17.324	53.339	TGCAGGGACAAAACACAGCCAACAGTTAATACCAGACAAGCCAGAGAATATAAGTAACTGTTGTTGTTCTAACTA
8	BC22	10429	17.334	54.497	TGCAGGCGCGCGTCCCGCCACAAGGAGTCGCTAGAACGTAATGAGCCAAAACAAAGCCTCCCGATCACAGCCGGT
8	BC22	6508	17.345	55.655	TGCAGGTCCACCACAGATTTGCCTTAACATACCACCGACCACTAAAACAACGACAACAAAGGAAAGAGTAGGTAC
8		7983	17.356	56.813	TGCAGGCTCATCCTGACATGACCCTCAAGCATGACAACACCACACTGCTAGTTCTGTGGGTGATTTCCTGCAAGA
8		17582	17.368	57.42	TGCAGGTAAGACTTACTGCTACACTTCTGTGCTTTGCATAGCACAATTTAACTGCTACACTTCTGTGCTTTGCGT
8		2034	17.38	58.062	TGCAGGATGTGTTCAGCAGGTAACTGGTCACTGCAGCCTGGGTCCTCGAGTCTACGCTATGCTATGATGTTAAAA
8	BC22	18080	17.38	58.062	TGCAGGAAGGGTACCACATCCCTGTACTGCACAGCGTTGAGATTGCCTGCTATGACGACATCCTCAGTCCGATGA
8		18727	17.38	58.062	TGCAGGAAAGGTACCACGAGGGAGGAGGATGTCTTCCCTGTAACACACAGTGTTGAGATTGCCTGCAATGACAAC
8		3958	17.391	61.092	TGCAGGACACCATCAGAAACCCCACGGTAGCAGACCTAATAGACAGGAGTTTGGAGGACACTGAGTTCTCCTCTA
8		8210	17.403	64.186	TGCAGGCCAACTCCCGTCGGACGTCCTCGCACAGGCTAAATCGGTAGTGGTCGATGAGGGCCCTGTCGTTCCATC
8	BC22	2135	17.415	64.189	TGCAGGTGTCAGTGCTTGGTTGAATTCGACATTGTTGCAGAACACTGAGTGAGGCACTCTACCTACACC
8	BC22	3424	17.415	64.189	TGCAGGAGGCAGACTATCTCAGTGATGCGTCAGGGTTCCGTCCCAGGTGGAGGATGACTGGGCAGCCCAGCTCGA
8	BC22	5869	17.415	64.189	TGCAGGAATAACCCAGGGGGTTCAAACTTCACCCCCACAGCGAGCTAAACCTGGTTCCTGTGCGTGTGTGTGTGT
8	BC22	9015	17.415	64.189	TGCAGGTAATGTCTGATCTCCCGCTTTTGTGTCTGGTTCCTTCCAATGTTTCGTCCTAGTACCCTTACCACACTG
8	BC22	12085	17.415	64.189	TGCAGGGAGAGAGGGAAACTCACATGGCTCACAACTTGCCATCATGTGGCCCAGACTTTTTAAGTAAGCACAAAC
8	BC22	16869	17.415	64.189	TGCAGGCGCCCGGCCCGCCGCAAGGAGTCACTAGAGCGCATTGACCCAAGTAAAGCCCTCCCGCCCAAACCCTCA
8		2860	17.427	64.192	TGCAGGTCTCAGACTAAACACACTAGGTCTGGTCACCAGCCTGTCGTCAGACCACTGTAAAACACTGCCAGGTGC
8	BC22	14535	17.439	64.195	TGCAGGTTCATGCTCTAAAACATCCGTAGAGTATGACCCTACCTCACACAGGAAGTGGCGGAAGTCCTAATCCAG
8	BC22	2925	17.454	64.197	TGCAGGGTTTGTTGTGTATCTGAGTCAGGGCTGAGCTAGACAAGTAAGCTGACCTTAAGAAAGAAAGTCACAGAT
8	BC22	16167	17.468	64.2	TGCAGGACTGGTGGGTTATGAGCTCGGCGGAGTAGTGTTTGTGTGTGCATGGGATTTCTTACAGGCATACGGTTG
8	BC22	8547	17.481	64.202	TGCAGGCTCTAGTTTTGTCTTATCTTGATTATTGCCCTGTCATATGGTAAGGTGCTGCAAAGTAGGACCTAGACA
8	BC22	5233	17.494	64.203	TGCAGGGTGGACGTTATGGATGGCATGGGACTATGAACCGCACCCCCACTCCTCAGGGTGGCAGCAACTATGCAC
8		2733	18.004	64.204	TGCAGGCTCATCCTGACATGACCCTGCAGCATGACAATGCCACGAGCCATACTGCTTGTTCTGCCATGGCCAGCG
8	BC22	14971	18.513	65.073	TGCAGGGGTACATATTTAATGATTTCTCACCCTAAAGATGGTGCCAACAATGGCTATTGTGTCCAATTTTGGTGC
8		1428	19.015	65.942	TGCAGGCCAAGCTACAAGGTACAATACCATGATGGGGATCTACAGATGTGGCAGCCTGGCGTCAAACATGTGTCA
8		2561	19.015	65.942	TGCAGGGGCAGGAGAGAGATATCATTTAATTTACTGGAAAACCGCACTGCACATTTACAAGTGTGTGCTGCTATT
8		11238	19.015	65.942	TGCAGGTCCAGCAGCTCCAGGAGGTCCTGACTCTCCCTTCTCCCCTGTCTCTCCTCTGGGGCCCTGGAGAGACAT
8	BC22	15130	19.015	65.942	TGCAGGAATGATACCACATGAGGGAGGAGGATGTCTTCCCTGTAACGCACACTGTTGAGATTGCCTGCAAGACAA
8	BC22	11933	19.516	66.798	TGCAGGTGAAATGTTAAACTGCCCCTGGCTAGCCAGAGATGGACAGACACCACTTGCTCATCCTGGTCCTGTCAG
8	BC22	18283	20.018	67.657	TGCAGGCCCTGGTGCTAAGCCCAGCAGGTATAGATGCTCAGCATTCCTAACCCCCTCCTAATACTTCTCTTGGAC
8	BC22	14086	20.069	69.411	TGCAGGGAAATGCCAACACTGTGCCCTCACTAGGCGGTCCTGGATCCTGGGATTTCAGCAGGCTGGAGGGTTGTA
8		9166	20.104	71.227	TGCAGGCTCATCCTGACATGAGCCACGAGCATGACAATGCCTCCAGCCATACTGCTCGTTCTGTGTGATTTCCTG
8	BC22	6458	21.297	73.043	TGCAGGTGCTTGACACTGACCTGGTCTGAGAGCTGCTTGCCCCGCAGGTGGAACCCCATCATACAGCCGATGACA
8	BC22	6577	22.49	73.044	TGCAGGGTCATCCCTCATTCAGTGCCTGAAAGACAGTGCCAGACACTAATCATATTTACCCGTCAGCTGTGATGA
8	BC22	7638	24.726	73.046	TGCAGGGGGAGGCAGCTCTACCCCTAGACTAGCCCCCAGGACAGGGATCCCAATAATGTGTGTGTGTGTGTGTGT
8		16353	24.726	73.046	TGCAGGTAAGCATTTCATTGGACGGTGAAAACCATGTGTATCCCGTCTTGGTTATGTTGAGGGATAGGTTGTTAT
8		1538	24.751	73.051	TGCAGGACGGTGAGGTACCGGAGGTCCCTCCACCCCCCCTCTGGACATCGAGGGGACCCCGGTGTACAAGATACG
8	BC22	7439	26.664	73.057	TGCAGGCCTACCAGGAATGAAGTTTAAAGGTCTACGCACTAGGGTCATTGCATTCTTGATGCAGCCATAACATTA
8	BC22	10598	32.096	73.958	TGCAGGTGTGCCTGACCCCTAACCCATGACCCTTGACCTGGTCCCAGTGTCCCAGTGTCCTGACTGATGACACTG
8		5627	44.343	75.46	TGCAGGCGCCAGGCACGCCACAAGGAGTGGCTAGAGCGCGATGAGCCTAGTCAACGTCCAGGCCTAATCCCAATT
8	BC22	6641	56.589	75.46	TGCAGGGCAACGTCCCGTCCAGAGAGAGTATCCACATGTTCTACCAGAAGCAGATGCGTATGAGCATGTCCCGGG
8		13629	68.836	75.495	TGCAGGATGATAGGCGCTGTAGAAGGATATGTCCATGCGTCTTGGCAGTATTCTCTTATAATGCTGGACTCAGAA
9		4154	0	0	TGCAGGAGCGCATGCTACGGGTGGGTATTGTTATGGTGACCAGTGAGCTGAGATAAGGCGGGGCTTTACCTAGCA
9	BC23	7521	0	0.041	TGCAGGCACTGTGTTCTCCTGCATGTAGTGAACCCAAGGCTTTCGCCACACAAAATACATGGAAATCAATAACTG
9		12109	0	2.33	TGCAGGAGGACAGGGAGAGAGACGACTCCAGTAGCAAACGGAGTAAACTATAGAAACTGACATTATATACCGGTA
9	BC23	97	12.437	2.415	TGCAGGCAAGCCCCCGGGCCCTGGAGGACCCCACTACAACCACCCTCCGCCCCCACACAACCACGGACCCCCTGG
9		16148	24.875	2.496	TGCAGGCTGACTTCGGTCGTCAGTTGAACAGTTTTTTCCTTCGACACATTGGTGCGGCTGGCTTTCGGGTTAAGC
9	BC23	17813	44.242	2.505	TGCAGGTGCCCCGGCCCACCACAAGGAGTCACCAGAGGATGATGAGACAAGTAGTCCATGACTGGGGCAGTCCAT
9	BC23	1623	44.581	4.086	TGCAGGGGGATTGTGCAATCCACCTCTTTCAAGGACGACAGGACGGTGATGCTGGATCTTAGATGTGCCGTTTGG
9		8190	47.695	4.272	TGCAGGGCGGAACCTTCGCCCAGAGCTCACAACCAGCCCCGAGTCCCTCTCCTCTGCCCCGTGAGCCGTTTGTTC
9	BC23	10184	50.81	4.273	TGCAGGGATCAAAAGCATTGGTTAAGTTTGTACCTTTTCTCCTGGAAAGCCGTCCCCTGGAGGCCCCCGGGGGCC
9	BC23	9865	50.839	4.274	TGCAGGCTGGAAATGGCAAACACATTACTGGGGGAGGGAACGATCTCCTCCCTCTCCTAGCTTTGGATGGAGAGT
9	BC23	16516	50.868	4.292	TGCAGGTCAGAAAGTGTGTCCCCGGTGATGTGCTGGGCAGACCGCACCACCACCCTCTGGAGAGCCCTACAATTG
9		1725	55.149	4.309	TGCAGGTGGTAAGGGTGGGCAACAACACATCTGCCATGCTGATCCTCAACATTGGGGCCTCTCAGGGTGCATGCT
9	BC23	4917	55.149	4.309	TGCAGGTTGCCAAAGCACCTGCATCAAACTGCCACCAGGACTTCAGCACTTCATAACAGGTCACTGTAGACGTAT
9	BC23	14184	55.149	4.309	TGCAGGTTGTGTCCAGGGACTGCTTCTTTATAATGGGAGCAGAGCAGTGGCCAAACTACCCATTCCATCTGGACC
9	BC23	15103	58.798	4.827	TGCAGGCCAAGCAGCAGCTTGTCCAATACCAACAGCAGCTGGAGGAGATGGACGGCCAGGTCAGAGGGCACCATG
9		5230	58.798	5.346	TGCAGGTCTGCCTTCAGCCGTTTCACATCCTGCTCCAACCTAGAGAGCGAGAGGACAAGGGCTATGTTTCAGGTA
9	BC23	1765	58.798	5.899	TGCAGGTATTTGAATGTAACAAGCGAGGAGAGATGGTGTGTGATGTGTACTGGGGCTATTCAAAACACCTTTCGC
9		7503	58.799	6.48	TGCAGGAAGGGTACCACATGAGGAAGGAGGATGTCTGCAATGACAACAGGCTCAGTCCAATGATGCTGTGACATA
9	BC23	7917	58.799	8.814	TGCAGGTGAAGAAGCCAGATGTGGAGGTCCTGGTCTGTGGTTGTGAGGCTGGTTGGACATACTACCAAATTCTCT
9	BC23	7274	58.799	11.017	TGCAGGTCTGGGATCAGCTGCAGCAGGAAGGCCACCTTGCTCCAGTCCCTCTTGGCCGGGCCAGACTGGTCTGGG
9		6189	58.8	11.019	TGCAGGCTCATCCTGACATGACCCTCCAGCATGACAATGCAATGTTGCTCATTCTGTGGTTGATTTCCTGCAAGA
9	BC23	11791	58.8	11.02	TGCAGGCCAGCCACACGCACCAGACCTCGCCTCACCTGCCCCTCCACTCCATAGCTGCTCAGGTACAGTATTACC
9		4691	58.8	11.021	TGCAGGCTCATCCTGACATGACCCTCCAGCATGACAATGCCATCAGCCATACTGCTCGTTCTGTGGGTGACTTCT
9	BC23	9760	58.911	11.022	TGCAGGTCATAGTTCTGAACTCCGTTCTGGTAGTCCTGGAAGGGAACCACGGTCAGGGCGAACGGTCCGACCGCG
9	BC23	3041	59.205	11.024	TGCAGGACTGGAGTTGGACCCCTGATGTAGTCTATATCGCTAACGATGAGAGTTTAAAGAAGTACCTTCAATGAC
9	BC23	17018	59.5	11.025	TGCAGGGGAGGGAGATAAACATTGCACAGCAGACACACAACTCATTCAAATAACCTGTTAGACAAGGCTATGCAC
9	BC23	16418	59.596	11.026	TGCAGGTCACACGACAGCCACCACTGTCCATCTGTAACTCCTCTGTTACTGTTGGGCCAGCAGGGCAGCGGAGAC
9		7908	59.696	11.028	TGCAGGAGAGGGGGTGGATGACCATTACTGTATACCTCTCTCTGTCTGTCTGTGTCTGTGTGTGTGTGTCTGTGT
9	BC23	15950	59.699	11.867	TGCAGGCTGACTCCAGTCGTCAGTTGAACAGTGTTTCCTCCAACACATTGGTGCAGCTGGCTGCCGGGTTAAGCG
9	BC23	17533	59.702	12.706	TGCAGGGCTACCACCGTGAAGCAGTATTCTCTAGTATCACTACACAGACAAGAACACACACACACACAGCAGCTG
9	BC23	8618	59.704	12.708	TGCAGGCACACATGCACGGACACACGGATGCGCACCTACATGCACACATACTGAGAATATGGTGCAACCATGCAC
9	BC23	16536	59.707	13.556	TGCAGGAGACGGGAACCTCTTTCTCTCTCATGGAGGGACAGATAGACAAGTCGAATGACAGACAGACTACGCTAG
9	BC23	16145	59.71	14.364	TGCAGGCCCGCTGGTGCGAGATGTACACCGAGAATGAAGGAGCTGTGGCTCTGGGGCCGGGCGACCTGGCTCTAC
9	BC23	10891	59.965	15.171	TGCAGGGGGAGGAGTCTTAAGCTTGTTATTTCTCAGGTTACTATTACCTTAATTTCTTCACCACGACGACCAGAT
9	BC23	7146	60.207	15.186	TGCAGGTTTCCGTGTCCCGACCGAGATTCCCTGCCAGGAGCATAATTCCTGACCGGGATCACATGTGGATTTTAG
9	BC23	11648	60.217	15.2	TGCAGGTAAGCGACGTGGCGGTTGGAGGAGAACTCATTACGGGGATCAAACACCGCCCCCCCGCCCGGCTAAATG
9	BC23	3277	60.226	17.685	TGCAGGCCACTCCTACCAGATGACATAGAGAGGATCTGTGTCTGCACCACGTACTTTCACTACTGGTGTCCCCTA
9	BC23	15604	60.226	17.7	TGCAGGTGAAGAAGCCGGTTATGGAGGTCCTGGGCTGGCACGCTTACACGTGGTCTGCGGTTGTGAGGCCGGTTG
9	BC23	3725	60.226	17.703	TGCAGGTGGTGCATGGTCTTCAACAGCTCCCTGCGCTCCTGCTGCGCCTCCTCTACATGCTGCTTCTCACCAGAG
9	BC23	9124	60.226	17.703	TGCAGGGCCCATAGGGCTCTGGTCAAAGGTAGTGCACTATATAGCGAATGGGGTGCCATTTGGAACGCACCCTAA
9		15726	60.226	17.703	TGCAGGTACCATGTTCATCTGTACAAACAATTGTATGCAAGTAGAAACACCATGGGTGTCACGCCCTGGCCATAG
9	BC23	8466	60.226	17.705	TGCAGGCTGATTTGGTAACCCAAGAAGGAGACCACCCTCTGATGGAATTGACACTTCTCAACCTTGACGAACAAG
9		4527	60.297	17.706	TGCAGGTGATGTGGAGGTCCTGGGCTGGCATGGTTACACATGGTCTGCGGTTGTGAGGCCAGTTGGACATATTGC
9	BC23	14738	60.386	17.706	TGCAGGCCTCCATTCCAAACGCATGTTCTCCACTAATAGCTGTAGATACACTTGACTTGACTTCTAGGAGCCCAT
9		8283	60.476	18.74	TGCAGGCGCCCGGGCCGCCACAAGGAGTCGCTAAAGCGCGATGAGCCATGTAAAGCCCACCGGCCAAACCCGGAC
9	BC23	13423	60.609	19.773	TGCAGGTGAATTTCCCCCAAAAAACACACCAAAAAACATTCTGCTTAGGGCCCCAAAAAGGCTAGGACTCGCTCT
9		999	60.743	19.78	TGCAGGCACCTGGCCCACCACAAGGAGTCGATAAAGCACAATGAGCCAAGTAAATCCCCCCAGCCAAACCCTCCC
9	BC23	1581	60.876	19.787	TGCAGGAAGCTGAAGTGCGCCACACAGGAACCTACATCTGCACGGTGTACTTGCCCTATCTCCTGGCTCAGGTGG
9	BC23	17599	60.996	19.793	TGCAGGCGTTTCTTTTTCTTCTTCTTCATTTTGCCAGTGGTTTTAGCCGGCTGGGTAGCAGGTGCCACAGAGGAC
9		3720	61.105	19.799	TGCAGGCAGTCACTGAGTTCGAGGTGCTAGAAGAAATCCTGAAACTTGACCCCAAAAAGACGAAGAGAGACGAAG
9	BC23	11511	61.215	19.807	TGCAGGCGTCCATCCAGGGTCCTCTGGATGGTGACACACTTGCTGGGGTGCACACCGTTGGTGGTGATGGCGGTG
9	BC23	14366	61.215	19.807	TGCAGGGGACTCCCCCTACTGCCCTGTCAAGCACAGAGGTCCCCCTCACCCATACAGCCTCTTCCCAGGACATTC
9	BC23	5333	61.332	24.023	TGCAGGGCTCCACTATGTACACCGTCAGGGTCACCAGTCAGTTGGGCAACCTGGACGGAGCTCCCGCCATCACCG
9	BC23	7169	61.324	24.023	TGCAGGCACCAACGCCATCCAGGCTCTACGGGAACAACTGGGGGTAAGAGACTGGCAGATACAATGAAAGACCAA
9		12048	61.332	24.023	TGCAGGCACCCAGCTCGCCACAGGGCGTCGCTAGAGCGCAATGAGCCAAGTAAAGCCCCCCGGCCAAGCCCTCCC
9	BC23	3678	61.333	25.576	TGCAGGACAGGTCTGTCTCGATCCGCCGGGTCATCTTTTACTGTCCTCTTAGTGCAGACACACCCTGTGCTGTAC
9	BC23	8707	61.333	27.128	TGCAGGGAGGCGGGGAGTCAGCGGGCGCCCTATCAAGCCCCCGAAGAAGGACCTGCCGGATTCTGTGCAGCTCCA
9	BC23	9250	61.333	27.128	TGCAGGCGCCTGACCCGCCACAAGGAGTCACTAGAGAGCGATGAGCCAAGTAAAGTTCCCCCAGCCAAACCCTCC
9		15305	61.333	27.128	TGCAGGCTCATCCTGACATGACCCTCCAGCATGACAATGCCACCATCCATGCTGCTTGTTCTTTGCCTGATTTCC
9	BC23	16403	64.006	29.186	TGCAGGTAAAAAGGGCTAGCCTGGTCCCAGATATGTTTGTGCTGCCTTGTCAGCTCACTCACGTGACAATGAGTA
9	BC23	5854	64.429	31.244	TGCAGGCCAAATGTCACAGTTGTATTGTATATGCCCTATCACCTCGCTCCACGTTGAGAGAACCTAACACAGAGA
9		9589	64.429	34.488	TGCAGGAGGGGGGGCTGGTGTGGGAGAGCCTACACAACGTGGAGGGCGACGGCAACTTCTGCAACTCAGACTTCC
9	BC23	5828	64.448	42.329	TGCAGGCCAGCAATGCACAGTCCATATGAGTCCTGACGCAGATGACAAAATGGTTTATCACTCCCTGTCAGGTGG
9		998	64.471	50.17	TGCAGGAGCACCCCGTCATGGTCCGAAAAGAAGACCAGCAACAGCCGTCCAGACACCTGACCCAAAGAACTAGGT
9	BC23	18432	65.274	53.16	TGCAGGTCTCATCATTGACATCCTCATACATCCAGTGTTTCACACCTGGCACAGCATGTCAATCTCTTTGCCAAC
9		2679	66.077	53.176	TGCAGGGTCTGTGAGCAGAACAAGACTCCTCGGCAAGCTTCGGCTGGTCTTCTTTAACCACTGCCTGTCCCTCAC
9		209	66.082	70.42	TGCAGGAAAAGTACCACATGAGGGAGGAGGATGTCTTCCCTGTAACGCACAGCGTTGAGCTTGTCTGCAATAACA
9		3324	69.714	70.42	TGCAGGAAGAGTGCCACATGAGGGAGGAGGACATATTCCCTGTAACGCACAGCATTGAGATTGCCTGCAATGACA
9	BC23	4535	66.082	70.42	TGCAGGGGAGCTGTTCGCTCAGGCCCCTGTCACAGAGTATCCCGGCATCGCAGTGGAAACCGTAAGCGACTCCAG
9	BC23	5692	66.896	70.42	TGCAGGTAGTTGTAGGCTAAGTGACACGTACCGACAGGTAGTTGTAGGCTAAGTGACAAGTACCGACAGGTAGTT
9		10300	66.08	70.42	TGCAGGCTCATCCTGACATGACCCTCTAGCATGACAATGGCACGAGCCATACTGCTCATTCTGTGCGTTCCTGCA
9		15934	66.082	70.42	TGCAGGTGGAGATAGAGAGAGCGGGGGAGAGAGAAGGCGAGAGAGAGAGAGCGGGGGAGAGAGAGAAGGCGAGAG
10		11516	1.983	0	TGCAGGTGAAAAAGCGGGATGTGGAGGTCTTGGGCTGGCGTAGTTACACGTGGTCTGTGGTTGTAAGGCCGGTTG
10		19490	2.269	3.66	TGCAGGGTCAAATAATAATAATCACAGTGGTTGTCGAGGGTGCAACAGGTCAGCACCTCAGGAGTAAATGTCATT
10		164	2.554	6.666	TGCAGGAAGGGTTCCAAATGAGAGAGGAGGATGTCTTCCAGGTATCGCACAGCATTGAGATTGCCTGCAATGACA
10	BC03b	15467	2.554	6.666	TGCAGGCTGACTTCGGTCATCAGTTGAATGGTGTTTCCTCTGATACATGTTTCCGGGTTAAGCGGATGGGGTGTT
10	BC03b	4114	2.84	8.942	TGCAGGTCTCTCTCTGATTGGTTGCTATTTCTCTGAGAGCTGTGTGGTTGCTGTGTGTCTAAGCTTGTCTCTGAT
10	BC03b	325	2.843	11.217	TGCAGGCTGATTCGGTATCCCAAGAAGGAGACATCGACCTGATGGAACTGGAGCCGTCTCAGGACTACTTGGACG
10		3760	2.843	11.224	TGCAGGTGAAAAAGACGTATGTGGAGGTCCTGGGCTGGCGTGGTTACACGTGGTCTGCGGTTGTGAGGACTGTTG
10	BC03b	1559	2.843	11.227	TGCAGGAAACCCAAGTGTCACAGTGTCCTTATAAGGGTGCACACATAAGCAACATAGACAGCACCGCGACCAGCG
10	BC03b	2714	2.843	11.227	TGCAGGACAGAGACACAACCAGAAAAGCACAATGTTGACATACATATCCCCAGAAGCAATTAGTATTTCCATTTT
10	BC03b	2818	2.843	11.227	TGCAGGAGCTGCTCACCATGTCGGAGCACTGGGAGGAGCGGGCGCTCCGCCTCATGGAGGCTAGGTGAGAGGCAG
10	BC03b	3152	2.843	11.227	TGCAGGTTCTTCTCCAGGGTGCAGACATATAGCCACAGAGAGGCGTGGGCCTTGTCGTCCTTCAGCCTATCAGCA
10		3301	2.843	11.227	TGCAGGGCTGCGGTGAAAAGAAAACAGACAGACAGACAGACAGACAGACAGACAGACAGACAGACAGGCAGACAG
10	BC03b	3348	2.843	11.227	TGCAGGGGGCACTACAGAGGACCAGGCAGCTCCAGGGGGACACCAACACTGAGGCTGCCCTCATGCTGGCACAGG
10		5858	2.843	11.227	TGCAGGCTGACCGTGGCCGTCAGGTGAACGATGTTTCCTCCGACACATTGGTGCTTCCGGCTTAAGCGGGCGTGT
10	BC03b	7559	2.843	11.227	TGCAGGCATGGACTGCAATGGTGAGTTTCTTCTCCTTTGAGGCATAGGAAAGAGACAGCTTCACCTGCCCACAGT
10		7705	2.843	11.227	TGCAGGCGCCCGGACTGCCACAAGGAGTCGCTAGAGCACGGTGAGCCAAGTAAGACACCCACGACCAGACCCTCC
10	BC03b	8195	2.843	11.227	TGCAGGAGCTGAGCTCTGGGCAACACCAGGAGCAAGTCGTCCCTGTCCCCCTCTCCGCCCTCCTCATCCTTGTCC
10		8481	2.843	11.227	TGCAGGATCGTCTGGGACTAGCCACCCGGACAGCTGATGAAACTGAGGAGTATTTCTGTCTGTAATAAAGCCCTA
10		8920	2.843	11.227	TGCAGGAAGGGTACCACATGAGGGAGGAAGATGTCTTCCCTGTAACGCGCGTTGAGATTGCCTTCAATGACAACG
10	BC03b	11103	2.843	11.227	TGCAGGGAACCATAGTCTGTGGTAGCACCCAGGGCCTGCTTTGGCTGAAAGACAGAAAGAGACCAAGGCATGAGA
10		15498	2.843	11.227	TGCAGGAAGGTAAGGTGCCGGAGGTCCCTCCGCCCCCTCTGGACATCGAGGGGCTCCCGGCATACACGGTACGTT
10	BC03b	15984	2.843	11.227	TGCAGGTGTGATTATGGATTTTTTTTCTGCTCAGAGGTCAAATTTCAGGGATCTCCTACATCCTAGTGTTTTTCT
10	BC03b	16620	2.843	11.227	TGCAGGTCTGAACTCACTTGACAACCATGCAGAATCAGCTGTGCACTGCCTGCCGTTATTAGGAGGAAGTTGAGA
10	BC03b	5905	2.843	12.856	TGCAGGCTATGGGCTGTCGGGCCCAAGCTACAGACTGTTGGGCCCAGGCTATGGGCTGATGTGCCCAGGCTATGG
10	BC03b	2701	2.843	14.485	TGCAGGTTGGTGACGCCGTAGAAGTGGATGAAGGCTGCTGCAACCACCAGGACATGGAAGATCTGGTGGGAGTGG
10		18423	2.843	14.556	TGCAGGTACGGAGGTGCCGTTCCCCTCACAGCTCCGTAGGCAAGCACCATGGTCTTGTAGCGGATGCGAGCTTCA
10	BC03b	619	2.843	14.7	TGCAGGCTCATCCGGACATGACCCTCCAGCATGACAATGCCACCAGCATCACTGCTCGTTCTGTGAGTGATTTCC
10	BC03a	1025	2.843	15.431	TGCAGGGGGTGCGGCGGCGGCTGGCAGTGACCAACTCCGACAGGGGTCATTATGACTGTTTATGTCTCTTCCATC
10		962	2.843	16.161	TGCAGGAATGCAGCCCTCGAGTGCAGTTAGTACACAACACTATGCTCATCATGTCTTAGCAGGACCAGATGGTGA
10	BC03b	7759	2.843	16.892	TGCAGGCACCACGGGCTACCACCAGCAGGGCGCTGTGGACCCCCGGACCAGCACTACTGGGGGATCTTCTTATTA
10		7717	2.844	17.622	TGCAGGCTCGTAAGCATTCATTCAAACAGCACTTTCAATGCTACAAGCATTGCGCTGTTTATGACTGCAAGCCTA
10		5796	8.134	18.353	TGCAGGAGACTGTCAAACATGATGACATCACCACCCCAACAGGTGTTGCTGGGCTGCTTCAATGTGGTGCTCTTA
10	BC03b	1185	8.14	19.083	TGCAGGCGCCTGGCCCGCCACAAGCAGTCGCTAGAGCACGATGATCCAAGAAAAGCCCCCCCGGCCAACGCAGGA
10		14441	8.14	19.814	TGCAGGTGAAGAGGCTTTTACATTCAGGTCTCTGCGGGCCTATCTTTACATTGTGCTCCCTGCCGTTCTGTCAGC
10	BC03b	11143	8.141	20.544	TGCAGGATCCCCATCTCAGAAACCTGGAGAGCAGGTTTGCCCTGCAGCAGAAGATCGTGGAGGCAGCCAAGAAAC
10	BC03b	364	8.141	21.275	TGCAGGTAGCGCACCAGTGGGCGTGGCAGTGGCAGCTGGTCCGGACAGCCTGTGCTGCGGTTGATGGTGAGGCGT
10		1959	8.141	21.331	TGCAGGAAGTGCGCGGCCGCTGACGCGCACAGTTTAGAGGGAACATTGCTGTATAGGTGTTTATTTTACAATGTT
10	BC03b	6480	8.142	21.346	TGCAGGACCTCATCTACGACATGTCCACCTCTGGATCAGGCTCCGGTCAGTACTGCAACGCTAGGGCTCTGATCA
10		8213	8.142	21.346	TGCAGGCGCCCGGCCCGCCACATGCAGTCGCTAGAACGCGATAAGCCAAGTAAAGCCCCCCGGCCAAACCCTCCC
10		12018	8.142	21.346	TGCAGGTTCATGCTCTACAACCCATAGAGTATGACCCTACCCCACACAGGAAGTGGCACAGGTCATCTCCTGTCT
10	BC03a	9744	12.192	22.478	TGCAGGTAGGCCTGCAGCAGCATGGTCACGTTTGTAAGGCAGCCAAGAGAGAAGAGGGACCCATGTGTGGCTTAC
10	BC03b	1527	20.538	23.61	TGCAGGAGGGAGAGGAACATACTTTAACATCTGGTCAGGGCCCTAGACTGAAAGCAGGCCTACACATAGGAAATC
10	BC03b	5835	28.885	24.184	TGCAGGCTGACCTCGGCCGTTAGTTGAACAGTGTTTCCTCTGACACGTTGGTGCGGCTGGCTTCTGGGTTAAGTG
10	BC03b	3416	37.231	24.887	TGCAGGGGCCTGGCCCACCACAAGGAGATGCTAGAGCACAATGAGCCTAGTAAAGTCCCCCCCTCCCCTAACCCG
10		9857	45.578	25.386	TGCAGGCTGACTGCGGTCGCCAGCTGGGCGGTAATTCCTCTGACGCATTGGTGCGGCTGGCTTTCGGGTTAAGCG
10		3763	49.819	25.884	TGCAGGGGCCCTAGTGAAATAGACAGCTGAGCCATGGTTATGTGGTGATCCGAAAACCCCACCGGAGAATGGTAG
10	BC03b	3801	49.819	25.884	TGCAGGTGACCAAAGACCGCAGCTTGACTGTCACCCTCAGGGACTCGGTCCGGTTTGTGGTCATCCTACACAAGG
10	BC03b	5246	49.819	25.884	TGCAGGAGGCCTTTTGGTACAATCTAAGATAAATGCCCTCAATCTCATACAAATTATCAAGGAACCTACCAGGTA
10	BC03b	6728	49.819	25.884	TGCAGGAGTGAGTCATTGCTTTGAGGTTTGCAGAGAACATCAGGGTGTTGTCCAGGGTCACGCCAAGGTTCTTTC
10	BC03b	7810	49.819	25.884	TGCAGGGCACTCTGATGCTGAATTACTCACCCTTACACCATGCCCAGACCGGATGCGCGTGTGCATACATTTATT
10		8583	49.819	25.884	TGCAGGCGCCCGGTCCGCCACAAGGAGTCGCTAGAGCACGATGAGCTAAATAAAGCCTCCCCCCCCGGCCAAAAC
10	BC03b	11955	49.819	25.884	TGCAGGATCCTCTGGGCCTTCCTCCTCAGTTCCTCCACCGTGATGCAGTCGTCCACTTTGACCACCTTCCACCGC
10	BC03b	17074	49.819	25.884	TGCAGGGGCCTCGGTGTCCTCGTGGTGCTTCAAGGTTTGTGTGGGGTGGAGCAGCATACTCGTGTTCACCCCACC
10	BC03b	4284	54.06	25.904	TGCAGGGCACACGCAGACGATATGACATGTAGCATACACTATCACATGGTACATCGAATCACATGGTACATCCAA
10	BC03b	17140	54.06	25.904	TGCAGGTGCCAAACATACCTTCTATGTCACAGTAAATCCTTATTCTACCCCTTTTATTAATGACATGGAACAACC
10	BC03b	2171	54.06	28.247	TGCAGGGGCCGTGATGTTAGGTGGGGGGCTGAAGCCTCCTGCTGCAGCCTGTTGCTGCTGCTGCTGCATCAGCAT
11	BC38	7456	0	0	TGCAGGTCAACAATCTGTACATCTCTCATCATAAGGGATTTGTCTTCTTAAACCCAACAGTTCGCTCATTCTGTT
11	BC38	8794	0	0.056	TGCAGGCTGACTTCAGTCATCAGTTGAACGGTGTTTCCTCTGACACATTGGTGCAGCTTGCTTCCGGGTTCAGAA
11	BC38	7329	0	0.093	TGCAGGAGGAGTGAGAGGAGTGGAGACAGCTGGATGAAAGGGTGTGGTGCTGTGTGAGTGGGAAGTAGCAGCTCA
11	BC38	16368	0	1.426	TGCAGGTATGTCCACCAGAGCTGTTATCAGATCATTTTATGCTCATTTCTTTTCCATAAACTGCCACCAACATAA
11		9852	0.101	2.759	TGCAGGAAGGGTACCACATGAGGGAGGAGGATGTCTTCCCTGTAACACATAGCATTGAGATTGCTTGCAATTTCA
11		14601	1.246	4.206	TGCAGGTGAAGAAGCCAAATGTGGAGGTCCAGGGCCAGCGTGGTTACACGTGGCCTGCAGTTGGTTGGATGTACT
11	BC38	16032	2.39	8.049	TGCAGGTTCTCCTGGAGAGAGGACGGACACGCACGTTGTGAACACACGTCGCTTATTAACACTTCATTCTGTATA
11	BC38	11970	3.535	8.929	TGCAGGACATCTCCGGGTGCACTCTCCACTCCTAGGGTCACAGGTCGCCCCACCTGGACAGTCACACTGCTGCCC
11		14629	4.835	9.942	TGCAGGTGAAGAAGGCGGATGTGGAGGTCCTGTGCTGGCGTGGTTACACACGGTTTGCAGTTGTGAGGCCGGTTG
11	BC38	9952	4.85	10.955	TGCAGGCCACCGTGGACCAATGGAGGGGTCGTTTCCCTAGCCCTCTGCCCCTGGAGCTCTACACCTCCTTCAACT
11		10431	4.865	13.905	TGCAGGAAGGGTACCACATGAGGGAGGAGGCTGTCTTCCCTGTAACGCACAGCGTTGTTGAGAGCTTGTCATTGC
11		2627	4.881	15.77	TGCAGGAAGGGTACCACATGAGGGAGGAGGCTGTCTTCCCTGTAACGCACAGCGTTGTTGAGAGAGCTTGTCATT
11	BC38	7363	4.896	17.678	TGCAGGCCAACCTGGAGACCAACATGGAGGCCAACCTGGAGGCCACCCTGGAGGCCAACCTGGAGGCCACCCTGG
11	BC38	15709	4.911	17.682	TGCAGGCTCTAGTTTTGTCTTATCTTGATTATTATTCAGTTGTGTGGTCAAGTGCTGCAAGAAAATACCTAGTCA
11	BC38	9920	4.927	17.687	TGCAGGGGCCAAACCCATAGATCCCATACATGCGAACATGGGTGCCAAACTCTCTGGGCCAGCGGGGAGCCACCA
11	BC38	7182	4.942	17.691	TGCAGGGCTGGGCTCAGGCCACTGTCTGGATCGCAGCCTCTAATGACACCATCACACACATTCACACGCTCCCGT
11	BC38	8227	4.958	17.695	TGCAGGTTGGCCAGTCTAGCCGTCACAGACCAATCACATCAAGCGACCCAAAGGAACAATGTGAAATGTGTATGT
11	BC38	7328	4.988	19.568	TGCAGGTCGGAGCTGAGGGCTAGCAGTCAGTTACCTTACACTGCATCTGGCCCGTGCTCTGGACCACACAGCTCA
11	BC38	8959	4.973	19.568	TGCAGGCTGCCAGAGCGCTGGTCGTGGTGGCCATCGTGGTAGGAATCGCCAGCCTCGTCATGGCGTTCGCCGGGG
11		70	5.019	20.691	TGCAGGTACACACACGCACGCAGGATCAGGCGCATGTATGCACCCTCCCCCCCACACACACACACCACACACATA
11		9221	5.004	20.691	TGCAGGCATGGCTAAGAGCAGCCCTGTCCGGTTCCACCTGGTCCCGTCAGAATGAGAGACAAGACGGCCAGTTTT
11	BC38	15728	5.035	20.691	TGCAGGTGGTTGGAGCCAGGGCTGAACAGAACATTACTCAGCTGGGAGTCAGTCAGGAGAGGACACTCTGGGATG
11	BC38	15947	5.004	20.691	TGCAGGTTCAAGGTAAGACAGAGAGAGATGCCCAAGGATAATTGTCCAATACTGTCCAATACCAATTTGTGGCTA
11		17324	5.004	20.691	TGCAGGTTCATGCTCTACAACATCCGTAGAGTATGACCCCTGCCTCACACAAGAAGCTGCGCAGCTCCTAATCCA
11	BC38	11781	5.05	22.363	TGCAGGATGGTCTGAGACCAGCCACGGACAGCTGATGAAACTGAGGAGTACTTCTGTCTGTAATAAAGCCTTTTT
11	BC38	17838	7.417	22.365	TGCAGGTGAAGAAGCCTAATGTGGAAGTCCTGGGCTGGCGTGGTTACACGTGGTCTGCGGTTGTGAGGCTGGTTG
11		14036	11.131	22.366	TGCAGGTTCATGCTCCCCAACGTCCATAGTGTACGACTCTACCTCAAATAGGAAGCGGCGCAGGTCTTAATCAAG
11		3548	14.845	24.039	TGCAGGGCTCTCCTCTACAGCTCTTGCTTGGCTGTGAGTAGTTGTTGGTAATTTGTCGTCAGAATCGCTGTCACA
11		4308	14.845	24.039	TGCAGGAGCGAGTCGTTGCTTTGATGTTTGCAGAGAACAACATGGTGTTGTCCAGGGTCATGCCAAGGTTCTTGG
11	BC38	4645	14.845	24.039	TGCAGGCGCCCGGCCCGACAACAAGGAGTCGCTAGAGCGGGCTGAGCCAAGTAAAGCCCCTCTGGCCAAACCCTC
11	BC38	6047	14.845	24.039	TGCAGGTGCTGGTCTGGGCTAGAGAGAGCCCTCCTGACCCGAGGAAGCCCCTGGACACCTACTATGACCCTGAGT
11		10827	14.845	24.039	TGCAGGCCAGCTCACGTCGGACGTCCTCTCGTAGGCTGCATCGATAACGGTCAATGAGTGCCCTGTCATTCCAGC
11	BC38	14284	14.845	24.039	TGCAGGAGGAAGAGTTCTCCTGGAGGAGACCAGCCTACTGAAGAAGGTGGTAACCCGGAAGAGGTCTCCTGGAGG
11		16410	14.845	24.039	TGCAGGTCGTAACGTATCATACAAGCCAACCCACGCCCCGCAGATCGTAACGTATCATACAAGCCAGCAGACACA
11		18382	18.559	24.041	TGCAGGCTCATCCTGACTTGACCCTCCAACATGACAATGCCACCAGTCATACTGCTCGTTCTGTGCATGATTTCT
11		1077	35.669	24.043	TGCAGGCTGACGTCGGTCCTCAGTTGACCAGTGTTTCCTCTGACACATCGGTGCAGCTGGCTTCAGGGTTAAGCG
11		2410	32.818	24.043	TGCAGGAAGGGTGCCACATGAGGCAGGATGATAACTTCCCTTTAACGCACAGCGTTGAAATTGCCTGCAATGACA
11	BC38	6822	35.669	24.043	TGCAGGTGTGTTTTTATCAGTGTTTTTCTCTCTAAGAACTACAAGTACCATCAACATGAATATGTTCTGGAACTG
11	BC38	7113	27.114	24.043	TGCAGGAGGGCAGGGCAGCGGAGGAGGAAATCATCAGACACATCAGCCCAGCCAGATGAAGCAGGCCTCCAGCAC
11	BC38	10111	21.411	24.043	TGCAGGCTCTGAGGCGGTATGTGCGTGCGGAGAACAAGGACCGTCAGCACACCATCCGCCACTACCAACATGTAC
11	BC38	10313	29.966	24.043	TGCAGGGTGTGACTGCTGGGATTTATAGCAGTTTTTCCCGCAGTAATCATGTTCCAACGGACTTCTTCCATCACC
11		13920	35.669	24.043	TGCAGGCCAACTCCCGATGGACGTCCTCGCGCAGACTGCACCGGTAGGGATCAATCAGGGCCCTGTCGTTCCATC
11		17702	24.263	24.043	TGCAGGTGAAGAAGCCGAATGTGGAGGTCCTGGGCTGGCGTGGTTAAACGTGGTCTGTGGTTGAGGCCATCTGGA
11	BC38	254	41.373	25.146	TGCAGGTCATCAATAACCCCGGGGGAGAGAGTGACCAACACCGAGCAGTCTGCGATCTGCCTCGACCAACCTGAA
11	BC38	16729	38.521	25.146	TGCAGGTACAGAACCTCTACGTAGGTCCTCAGGCCCAGTCCGAGTTCTCCGAGCCCCATGCCCCGAACCCCCTTT
11	BC38	9042	42.209	27.726	TGCAGGCTGACATCAGTCATCATTTGAACAGTATTTTCATCCAACACAGTGGTGCGTCTGGCTTCCGGGTTCAGC
11	BC38	4545	56.297	28.311	TGCAGGTTCCGGTATCCCGTGACGACCGGAGCTATCGGACCGTCTACACCCTCTTCCACAAGACGGTGTCCGAAA
11		16364	49.253	28.311	TGCAGGACTTGCCCACATACTGCCCAAACACTGCCCACACACTGCCCACACACTGCCCACACACTGCCCACACAC
11	BC38	7468	60.498	29.986	TGCAGGGTGTGGACGGACCTGTGTCTGCTGCTTTCTGTGATTTCCTTTCAATTCATGTCCAATTAGACAACCAGG
11	BC38	9839	64.699	30.176	TGCAGGACGGGAGGGACGGAGTGAGAGTATCAGTGTGTTGCGTGTGAAACTGCATATTACAGTTCAGATAGGGGT
12	BC21	5989	0	0	TGCAGGAGGACGACAATGAGGAGTTCAGTGGAATGGGAGTTACAGCCAGACCTACAACCAGCAACAGCCTTACAC
12	BC21	15367	0	2.737	TGCAGGTGCCCGGCTCGCCACAGGGAGTCGCTAGAGCGCGGTGAGCCAAGTAAACCCCCCCCCAGCCCGGCCTTC
12	BC21	9858	1.287	2.74	TGCAGGGTAGGCCAGACTGGGGAACACCACTGGGCTTCCCAGAGCCAAACTTGGCCTCTGAGGCAGGACTACTAG
12		14732	2.575	7.979	TGCAGGTTCATCCTGACATGACCCTCCAGCATGACAATTCCACCGGCCATATTGCTCGTTCTGTGCGTGATTTAC
12	BC21	3895	3.862	8.021	TGCAGGGTGGCAGCATGTATAGTACAGACTCATGTCCTTTCCCTGCTAGCCAGGCAGAATGTGACCGCAGGGCTG
12	BC21	3086	5.149	8.335	TGCAGGTGATGCCCCAGGCCTCTCACCTAGCTGCCTTGCTCTACCCGCAGCACCCCCGCTGGATGGAGAGGCTCC
12	BC21	6093	5.155	12.533	TGCAGGCCAAAGAGCTCTTCCTCCTGAGGAAGACCTTGGAGGAGATGGAGCTGCGGATGGAGACCCAGAAGCAGA
12		8266	5.159	12.533	TGCAGGAATGAAGGTGTACACCACAGACGCCACACTATAGACTACACACGAGAGTACACACTACAAAATAGACTA
12		10246	5.155	12.533	TGCAGGACGCTAATTTCTTTGTTTGTCAGAGAAATCATATGAATCGTAGACTCACTCACATGTTGAAAAGGGCGA
12		17417	5.162	12.533	TGCAGGACAGGAATGTCAGTGTTCTGCCATGGCCAGCGAAAAGCCATGGCAGATCTCAATCCAATTGAGCATGTC
12	BC21	16714	5.166	12.538	TGCAGGAATGTCCACCAGAGCAGTTGCCAGAGGATTTTATGTTAATTTCTCTACCCTAAACTGCCTTCAACGTAA
12		5585	5.169	14.547	TGCAGGTTAATGCTCTACAACATCCGTAGAGTACGACCCTACCTCACACAGGAAGCAGTCCCAATCCAG
12		4614	5.172	15.054	TGCAGGAAAGCACCACCACAACATGATGCTGCCCCCCCGTGCTTCACGGTTGGAATGGTGATCAATGGTCATTAC
12	BC21	4325	5.174	15.545	TGCAGGCCCACTCTACCTCCGGCCACCGCCACATCTTGGCAATTCGCTCGAACCTCAGCAGCTAATTTCCAATGT
12		1240	5.18	18.538	TGCAGGTGACAGCATTCCCTCCCCCATATGCCCCCATAGGCACAACTATGACAACATAACCAACAAAAACGGTGT
12	BC21	5334	5.177	18.538	TGCAGGAAGGGTATTACATGAGGGAGGTGGATGTCTTAGCGCTGTCTTAGGCGTCTCACAGTACGGACATTGCAA
12		5873	5.177	18.538	TGCAGGCTGACTTCGGTCATCAGCTAAACGGTGTTTCCTCCGTCACATTGAAGCAGCCGGCTTCCGGGTTAAGCG
12	BC21	6092	5.177	18.538	TGCAGGAGTTGGCTATTAGCTGAAAACAAGTGGAAAAAAAATGGATGGCTGAAGTTGGACAAATAAGCCAATTAA
12	BC21	11246	5.177	18.538	TGCAGGTCCCACAAAGCCCTTGGCCCCGTCAGTTCCTGGACGCCCTGTGGTACCCTAGGTAACAGAGAAATATCA
12		17382	5.177	18.538	TGCAGGGAGGGTACCACGCGGGAGGAGGATGTCTTCCCTGTAATGCACAGCGTTGAGATTGCCTGCATTGACAAC
12		18119	5.177	18.538	TGCAGGCACGCCCCACAGGCCTGGCCTGCCAGACTGAGCCCTTCCAGCAGACTCTCATCGTCTGCCCACCAAACA
12		13073	5.18	18.964	TGCAGGCGCCCGGCCCGCCACAAGGAGTCGCTAGAGCGCGATGAGCCAAGTAAAGCCCCATCGGCCAAACCATCC
12		14733	5.18	19.542	TGCAGGAAGGTTACCACATGAGGGAGGAGGATGTCCCTGTAACGCACAAGCTCAGTCCGATGATGCTGTGACACA
12	BC21	357	5.18	20.265	TGCAGGCCAGCTCACGTCGGACGTCCTCACGCAGGCTGCACCGATAGTGGTCGATGAGGGTCCTGTCGTTCCAGC
12	BC21	875	6.156	20.265	TGCAGGATCCTCTGGGCCTTCCTCCTCAGTTCCTCAACTGTGATGCAATCGTCCACTTTGATCACCTTCCACCGC
12	BC21	5849	5.671	20.265	TGCAGGCACCCGGTCTGCCGCAATAGCGCTATGAGCCAGGTAAAGCCCCCTCCCGTAACCCGAAAGACGCTGGGC
12	BC21	14087	7.436	20.265	TGCAGGGTAACTCTCAGTGACAGGCTACATCCAACATCATAACTCTTAATGACAGGCTACATCCAACATCATAAC
12	BC21	14624	5.18	20.265	TGCAGGATGAGGGGCATGGAGGAGGACGGAGGCGGCTTGGAGTCGTCAAGCTCGTCTGCGAAGATTATAGGCACC
12	BC21	15995	6.156	20.265	TGCAGGTTCTCTCTACAATCTCAGTTGTAACTAACCTGATTCAGCGTATCGACAAGCTAATTATTAGAATCAGAT
12	BC21	16125	5.18	20.265	TGCAGGGCGCACTGCAAAGGATTCTGAGAGAGGAGGACAACTCAGGAGCGGACGAGGGCGGGGCCACAGCTAAAC
12		16480	6.641	20.265	TGCAGGCTTCTGTCCGAGTCAGAGCTAGCGATCATGTGTCTACCTGAACATTTGTCAGCCTGCACCGCCATACAA
12	BC21	17266	5.187	20.265	TGCAGGCCAACGCCCAGCTGCTGGTGGGACACGCCCTCAGCCAGAGCCTCTGGCAGCAGATGGATCAGGCCCCTC
12		9876	7.436	20.949	TGCAGGCGCATCCTGAACCCTCCAGCATGACAATGCCACCAGCCATACTGCTCGTTCTGTGCGTGATTTCCTGCA
12		15974	7.437	21.188	TGCAGGCAGTCACTGAGTCTGAGGTGTTAAAGGAGCTCCTTAAACTTTCAAACAGTTTTAGAAACTTCAGAGTGG
12		6334	7.437	21.425	TGCAGGTTATCGCCGTCAGTTCCCTTCACGAGTCGGACCTTAGACAAAGACACTGTGTTGGGGGATTACTCCATT
12		933	10.981	21.67	TGCAGGGATTGGTTAGCAGCTCAGATAGCTGATGGTTAAAGTTAGGGAAGGAAATATAAGTCTCCAGCTTCAGCA
12		2404	7.443	21.67	TGCAGGAAGAGTACCACATGAGGGAGGAGGATGTCTTCCCTGTAACGCACAGGCCTACAAGCCCTCAGTCAGGCA
12		2651	9.802	21.67	TGCAGGTGCAAGAGAGAAAGACACAGTTGGCCATTGTACTACGTTACCACATCCTTCATTCTCTACCTCTCTCTC
12	BC21	2745	8.622	21.67	TGCAGGGTACAGTCGCAGTGCCACGGGTTGTTGTAGAGGCGCGTCTTGGCCCGCGTGGAACCAAACTCGTCCCGG
12		17240	10.981	21.67	TGCAGGCTCAACCTGACATGACCCTCCAGCATGACACTGCCACCAATTATACTGCTCGTTCTGTGCGTGATTTTG
12	BC21	7584	12.16	21.715	TGCAGGAGGATTGTTTGTTGTGATTGAGTACGGGGAAACAGCTGCGGGCAAGGTTCTGACAGATGGGTGTGTCTT
12	BC21	698	15.496	21.766	TGCAGGGCAGACTACACACAGAGCTGGGAATCTCTGTCTGTCCGGTAGGCCACTGCATGTCCTCAATCTGGAACA
12	BC21	18849	15.517	22.117	TGCAGGCTATTGCTTGGAAACAACGTCAAGTGATAAGATGCCTCCGCTGATCATGTGCCCGTTGACAGCTAATTA
12		7089	15.539	22.393	TGCAGGACCAGGGTTGCTTACCCCTGCTCTTGCATCTCTTACATCTCTTACATCTCTTACATCCCAACTCCAGTC
12	BC21	16107	15.539	22.393	TGCAGGGATGGGGACTGGGATTAAAATAAAACATGTAATATAGGACAAAACATACATCACAACAAGAGACAACAA
12	BC21	9460	15.558	22.741	TGCAGGAGGAGAAACCCCCTCTTCCCCCACCGGAGTACCCCAACATGGCCAGTCCAGAGACCACCCCTCTGAACC
12	BC21	12947	15.578	23.116	TGCAGGTGCCCGGCCTGCCACAAGGAGTCGCTAGAGGGCGATGAGCCAAATAAAGCCTCACCGTCCCAAACCCTC
12		126	15.598	23.118	TGCAGGTGTGGAGGTCCTGGGCTGGCGTGGTCTGCAGTTGTGAGGCTTGTTGGACGTACTGCCAAATTCTCTAAA
12	BC21	7748	30.562	23.187	TGCAGGTCTGAGCAGCGACAGTGGGCTGGGAGGCAGTACGGACGGGAGCACAGACATCCTGGTGTTTGGCTCAGT
12		4705	45.526	23.205	TGCAGGAGCAAGTCACTGCTAGTAGTGGGAGTGCGTAGACAAATCCTCTCCATGTCACTTGGTAGGAGCGGCCTG
12		10956	45.526	23.205	TGCAGGCCCAGCCGCCGACGCCAGTACCTGAGACGTGGCCGGGGGGAGACAGTCATGGGTCAGTTATACTAGTTA
12		4517	45.526	23.228	TGCAGGCTCATCCTGACATGACCCTCCAGCATGACAATGCCACCACCATGAGGCTCGTTCTGTGCGTGATCTACC
12	BC21	9877	45.526	27.207	TGCAGGTAACGCCACAGATCACACAGCCCCAAGGGGAGCAGGGCACCTGGCTCTCTCAAATTTTCTGAAATGTTT
12		6426	45.526	31.38	TGCAGGCTCTCCACTGCAGCCAACATGAGTAAAACATTTAAACGTGTTAACCCTCGCAAGACTGCCGGCACAGAT
13		16999	0	0	TGCAGGGAGACAGCGTGGTGAGGCTGGTCCAAGTCTGCTGGGTCTGCCATGGCCAGTTCGTACTATCATGACACA
13		17245	0	0	TGCAGGCACCCGGCCCGCCACAAGGAGTCACTAGAGCGTGATGAGCCAAGTAAAGCACCCCCCGGCCAAACCATT
13	BC30	10801	0	0.003	TGCAGGTGACAGCGGAGGACGTGACCACTGTCAACGACATGCTGTCTATGCTGCACGACTCCAAGGAGGTGAGGG
13	BC30	4882	1.547	0.007	TGCAGGCCCCGGATAACTCCCAGAGTGACAGTGAGGTGGTCTCAGCCATCGGCTCACACAGGTGACACACACACA
13		16967	3.095	0.011	TGCAGGGGATGTGCTTTTCACCACTCTGCATTATGGTGACCCACAAACATAGACTAGAAGAGGTGGTGGGCCAGA
13		16960	3.236	0.012	TGCAGGGGGGCACAGGGCCCCCCGCTCCCGGCGCGACTGTCAACCGGGTCGGACTGTCCTCAGTGCGACCCAACC
13		18377	3.338	0.014	TGCAGGCTCATCTTGACATTCCACCAGCCATACTGCTCGTTCTATGTGTGATTTCCTGCAAGACAGGAATGTCAG
13		1925	6.474	0.016	TGCAGGGAGACAGCGTGGTGGAGCTGGTCCAAGTCTGCTGGGTCTGGCATGGCCAGCTCCTACTATAAGAGCAAG
13	BC30	18331	9.611	0.779	TGCAGGGCTGGAGAGGGTAGGTCCGACGTCACCAGGGTATGGTTGAAGAGATACAGAGCCGAGGCAAACTCTTCA
13		3490	42.12	1.558	TGCAGGCTCATCCTGACATACCACCAGCCATACTGCTCGTTCTGTGCATGATTTCCTGCAAGACAGGAATGTCAG
13	BC30	6550	49.131	1.561	TGCAGGCGCCGGGCCCGCCACAAGGAGTCACTAGAGTGTGATGAGACAAGTAAAGCCCCACTAGCCAAACCTTCC
13	BC30	7687	49.131	1.561	TGCAGGTGTGTTTTGGGTCATTGTCCTGTTGAAAAACAAATTATAGTCCCACTAAGTGCAAACCAGATGAGATGG
13		16156	56.143	6.344	TGCAGGCTCATCTTGACGTGACTCCAGCATGACAATGCCACTAGCCATACTGCTCGTTCTGTGCGTTATTTCCTG
13	BC30	1099	60.446	6.36	TGCAGGCCTATTGTTCCCCATGCGTTGGGCTCTCATTTGGGGTGCGCTCAGTTCGACTAACCGTTTGCTACGTTG
13		13265	60.446	6.36	TGCAGGCTCATCCTGACATGACCCTCCAGCATGACCAATGCCACCAGCCATACTGCTCATTCTATGCGTGATTTC
13		2212	62.909	6.375	TGCAGGAAGGATCCAACATGAGGGAGGAGGATGTATTCGCAGTAATGCATAGCGTGGAGATTGCCTGCAATGACA
13		15249	62.909	6.39	TGCAGGAGGAACCGCCCCCTGCACTGCAGAGGAGGAGCCGTCACAATGTTCAAATGTTCATAAATGACCAGCAGG
13	BC30	5076	62.909	6.406	TGCAGGATGGTGCATGGGAATAAATGTCCAGGAAACAAACTGTGTGTGTATTTGTGTGTGTGTGTACAC
13	BC30	6965	62.909	6.406	TGCAGGAAAGCGATCACCAGTGCCGCTACAATGACCCACATGATGTTCTTCTTCAACAGCTCCTCCACAACAGTC
13	BC30	11617	62.914	6.421	TGCAGGATGTGGCCTGGCGGACACGAAGCAAGGGATGACGTAGCGACAGTTTAGGAAGGAGTGCAGAAG
13	BC30	6284	62.918	6.435	TGCAGGCCAAATCACCCCCTCAAAACCTTCCCTTAACCCCAGCCGGCAGGGAAAACACAGCCTGATTCTGCCCCC
13	BC30	8502	62.918	6.435	TGCAGGGTATGCAATGACGTTGTTAATGACACGTTTTCAAATGTTCGGTCATAATACAATGTACAGTAAATATTA
13		9522	62.918	6.435	TGCAGGTTTTGGTAGCGCGCCATGTCAGTGGCACTGTATTGTCCTCAAAGAAGTTGTTAAAATTTGTCTGGGAGC
13		14921	62.918	6.435	TGCAGGTGTGATGTTCCGATCCTGTGGAGGTGTGATGTTCCGATCCTGTGTTGTTACACGTGGTCTGCC
13	BC30	11027	64.134	6.449	TGCAGGACCTCCTTCTGTTTCTGTGGATCAGTCCTGTTCACTGCAGCTAGCTCCAACACTGTTCACATCTCACAC
13	BC30	11643	65.348	6.463	TGCAGGGAAGCCCGCCACCTCTCGTCTCGGCTCCTCTCACCGGGGCTAGCAGCAGCCCTCCTACCAAGCAACTAC
13	BC30	6044	65.355	6.475	TGCAGGACTGTCCACCAGAGCTGTTACAAGAGAATTGAATGTTAATTTCTGTACCATAAGCCGCCTCAAATGTAA
13		3256	65.355	6.487	TGCAGGTCAAACATCTCATTCCAAAATAATGTGCATTAAGAAGGAGTTTGCCTCCCCTTTGTTGCAATAACAGCC
13		7706	65.355	6.487	TGCAGGGAGGGAGGACAGGGGGTGTTATGTACCAAATACATTTGGGGGCCTGAAATTTGCCCCCCTATTGGCCCT
13		10818	65.355	6.487	TGCAGGTGGTCTTAAGAAGAGCACACCGGGCTCACTTCCGGCAACAGCGACCAGGTGAACATCTGGGCCGAGGGT
13		17598	65.356	6.9	TGCAGGCTCATCCTGACATGACCCTCCAACATGACAATGCCACCAGCCATACTGCTCATTCTGTGCGTCTGAGAC
13	BC30	1134	65.356	7.312	TGCAGGGCCGGGGGACAGTCAATGCGGTTCTTCAAGATGCCTGAGTCAGCAGGGAGAGATTAGAAAAAGGAAGGG
13	BC30	2004	65.356	7.312	TGCAGGTAAGTGGGACAGACAGGTGATTAGAGGCCCCAGAGTGGAGGAAGGGAGGGAGGTAGGCTCTCACCTGTC
13		2316	65.356	7.312	TGCAGGGCCTCCTCCACCGCAGGGTAGTCTGCGTGCTTCTTGGGCGTCCGCTTCAGCAGCTCCTAGTGGGGGGGA
13	BC30	611	65.356	7.725	TGCAGGGGAAGAAAGGTACAAACAACCAGTCAACAAACAGCCAGTGCGAGTCATGCACATGGGCAAATGGGACGG
13		3648	65.356	7.725	TGCAGGCTTGTCATAGCAGTTGACCCAGTGACCTAATCGCTTCCACTGCTCAATCCCTCTTTTTCTCTCCCTTTC
13		11451	65.356	7.725	TGCAGGTTCATGCTCTACAACATTCGTAGAGTACGACCTTTCCTCACACAGGAAGTGGGGCAGGTCCTAATCCAG
13		2044	65.356	8.138	TGCAGGACATTGTTCACGGTGATGTCTGGTGAGGACCTGCCTTACAACAGGCCTACAAGTCCTCAGTCCAGCCTC
13	BC30	5728	65.356	8.551	TGCAGGCTGACCTCATTCGTCAGTTGAACAGTGTTTCCTCTCATCAGTGCGGCTGGCTTCCGGGTTAAGCGGGCG
13		2289	65.356	8.964	TGCAGGTGAAGAAGCCGGATGGGGAGGTCCTGGGCTGGCGTGGTCTGCGATTGTGAGGCCTGTTCCCTGGCAAAA
13		10986	65.356	9.376	TGCAGGAAGGATACCACATGAGGGAGGAGGATATATTCCCTATAATGCACAGCATTGAGATTGCCTACAATGACA
13	BC30	16024	65.356	9.381	TGCAGGATGGGGGTGCCTGACTCCATTCCACGGCCCTCTCGCACCTCCCTCTTCGGTGCACAACGGTTCAAAAGG
13	BC30	2286	67.207	9.387	TGCAGGCGACCAGTTTGTTTAGTTCTTTTTTTTCACACTTCAAGAGCAACTGAGTAGAGTAGCAGTCACCAGCAT
13	BC30	17908	67.21	9.392	TGCAGGATTAGGGGAATACTAGAGGACGGGGGGGACTTGGAGTCGTCTAGCTCATCTGCAAAGATAATGGGCACC
13	BC30	1399	67.211	9.397	TGCAGGATGAGGAGCACCATGATGTCATGAACTTCTTGGAGGAAGATTCGTTTGATGAGGAACTACTTGGTGAAG
13		14064	67.212	9.402	TGCAGGGACACACACATACACAGACACAGACACAGACACAGACACAGACACAGACACAGACACAGACACAGACAC
13		6689	67.213	9.407	TGCAGGTAGAGTACCACATGAGAGAGGAGGATGTCTCCCCTGTAACGCACAGCGTTGAGATTGCCTGCAATGATA
13		6222	67.214	9.412	TGCAGGTCGAAGGGTTGTGTGTTGGTGCGTTGGACCACGGTTACGTTGCTGCCGGTCCACTTGTTGGCCTTGGCC
13		1039	69.277	9.417	TGCAGGAGACTGAAAAGATTTGGCATGGGTCCCCAGAGCCTCAAAAGGTTCTAAAGCTCCACCATTAAGAGCATC
13		8604	70.558	9.418	TGCAGGAAGGGTACCACGTGAGGGAGGAGAATGCCTTCCCTGTAACGCACAGCGTTGAGATGGCCTGCAATGACA
13	BC30	15560	70.558	10.597	TGCAGGCTGAGGGGTCGGAGCGACCCAGCTCGTCAGACAGGTAGCCGCTGTAAACTAATCAGGCTTCCGGCACAC
13	BC30	14025	70.558	11.776	TGCAGGCCCTGACCCTCCAGTGTTACTGTTCTCTGGACCATGTGTCAGTGGGTCAGTAAGAGGGGTGTATCCTAG
13	BC30	3880	70.558	12.955	TGCAGGAAGGGTACCACATGAGGCAGGAGGATGTCTGACGGTGGGTTTGTGCGCATAGGCGATATTGTTGCCTGT
13	BC30	14856	70.558	97.727	TGCAGGATTTGGGTTTGTTTACACACATTCAACATTTTGTCCCGCATCCCCACTGTCCTCTTCAGTATCACTACC
13		7188	70.558	117.993	TGCAGGAACATCAGCACAGGTTTGCAGAATTAGTGGCTTTAACAGAAGCATGTAAACAAGCTGAAGGAAAACAGC
13		361	70.559	138.259	TGCAGGCCAACTCCCGACGGACGTCCTCGTGCAAACTGCAACGATAGTGGTCGATCTGGGCCCTGTTGTTCCATC
13		9685	71.948	138.323	TGCAGGCGCCCGGCCCGCCGCAAGGAATCGCTAGAGCACAATGAGCCAAGTAAAGCCCCCGCCCGGCCAAACCCG
13	BC30	9667	72.062	139.526	TGCAGGCCACCATCTTCCACTCCACTGTCAGTCCCCAGATTCTTACCCACAACAGGCCAACCCCTGTGGTCACCC
13		1787	73.429	140.73	TGCAGGGCACTGTAACGTTCGTCGTTAAGGGTAGACCGTGGATCATCAAATTGTCGCTGGAGGCTCTGGACTGTA
13	BC30	10665	75.931	141.933	TGCAGGTCAAAGTGACTGCAGTCGCTCAGCATCACCCGCCGCTCCACTCCCCACTTTCCCCCCTCCCCTAGCAAG
13	BC30	1113	76.078	147.964	TGCAGGAGAAAGAGAGCAGAGTTGGGTTAATACTATGCTATTACTAGGATGCTAAGGTGACCTGTGTCAATGAGG
13	BC30	9599	76.078	147.964	TGCAGGCGCCAGGCCCGCCACAAGGAGTTGCTAGAGCGTGATGAGCCAAGTAAAGCCCTCCTGGCTAAACCCTCC
13		10333	76.078	147.964	TGCAGGCATCCACCCACAACAAGGAGTCCCTAGACAAGAGCATGATGAGCCAAGTAAAGCCCCCACCTGGCCAAA
13		17389	76.078	147.964	TGCAGGAAGAGTACCACTTGAGGGAGGAGGATGTCTTCCCTGTAACGGACAGCATTGAGATTGCCTATAATGACA
13	BC30	9779	76.078	153.994	TGCAGGCCTACACAGATGGTGTTGCCAGAGCTGGCTGTGTTCTTTGCAGCAGCGTCTGAATCCTTTTCCTCTTCG
13		143	77.902	160.024	TGCAGGTGAAGTGGATGGCCGAATAAAACCAGCCGCCAGCTTCTCCTTATTTTTTAAATATTTTTTTTCTCTCCC
13	BC30	1577	79.726	160.024	TGCAGGTAGGCCCTCACCTTGTGGTGGCGGGCGTTGCTGTCGGTGTCGCTGAAGTCGATCACGCGGCACTCGTAT
13	BC30	3167	76.078	160.024	TGCAGGGTTATCAGTGATTCTCTAGCGAACGGCTCCTCCCCTCCTCGTTTGGTACCGCCAGCCTCAACAGCCCTG
13	BC30	4034	85.088	160.024	TGCAGGATGGTCTGAGGGGGTGGGGTGGGGGTGGTGGGGATGCTGAGGAGCATTTCTGCTTATAATAAAGCCCTT
13		6021	81.809	160.024	TGCAGGTTCATCCTGACATGACCCTCCAGGATGACAATGCCACCAGCTATGCTGTTTGTTCTGTGTGTGATTTCC
13	BC30	8157	79.733	160.024	TGCAGGGAGACAGCGTTGCAGAGCCGGTCCGAGTCTGCTGGGTCAGTCATGGACAATTCATACCATCTTGTCAAG
13	BC30	14044	76.078	160.024	TGCAGGTAGGAGCAGGAGCAGCGGTGGGGAGAGGGGCGTTGTTTCACCTGTTTTCTCTTCGCGGGTTCAAAAGGC
13		16605	85.034	160.024	TGCAGGCAGCACTATCATTTACATGCCTCAGCTGTGTGCTCCACATTGCCTACTGTGGGCTCACGAGCC
14		15753	0	0	TGCAGGTCGTTCTTACTTTTCCACAGCTTCCGTACGATGGAACCGTACAGGAAAACCAGGCAGAACATGGGACAG
14	BC25	17891	157.186	0.573	TGCAGGAAATATGTGTTCTTGCGTATTTCTGAGTGTAGCGTATTTTATGTGTGTGTGTCTGTCTGCTTGTCTGCC
14	BC25	3835	157.346	1.497	TGCAGGTGTAGAGGTCAGGGGTCAGGGTGGGAGAGAAGGGGGATCACTGCGGGCCTGTCTTTTAGCATGAGCAGA
14	BC25	16625	162.983	1.759	TGCAGGACGTGTGCAAACACGCTGCTAATAAACTGGTGATACCCTGTCCCAATGCAGTAGCAGAGACCACCACAT
14	BC25	7845	164.029	2.492	TGCAGGGAAGGCCGCTCCAGCGTGGTGGACATGCTCATCATGAGAGGGGCTCGCATCAACGTCATGAACAGAGGA
14		10476	164.035	3.226	TGCAGGATCCTGTATGTCAGCAGCAGTCTGGATGTATGTGACAGGACCTACTGCAGCAGTCTGGATGTATGAGAC
14	BC25	18222	164.041	4.822	TGCAGGGTGCTGCTCTGGCCACACATGGACAGCCGTTAACATCAGGTGTTAACAGCAGTAAATAACCTGTACTGT
14		11680	164.048	4.825	TGCAGGGCCAGCTCTACATATCCTGCCCTCTGGGACTCCCGCTTCTGGTGGGGAACAGACACAAGAGATTAAACA
14		3766	164.054	4.827	TGCAGGGGTGAATTAGCAAAGGGATCAATACCTGACTATTGATAAATGGATTTGTTGCCGAGGTGCTTGCAGATG
14		5115	164.061	8.455	TGCAGGCTGACTCTGGTCATCGGTTGAACGGTGTTTCCTCCGACACATTGGTGCAGCTGGGTTACGGGTTAAGTA
14	BC25	18105	164.067	8.456	TGCAGGGTAGAAATAGCCATTCAACCAGTTAAGAATAAGTACAAAATACAGAATATTCTTCTCCATTGTACTACA
14		5727	164.074	8.458	TGCAGGCGCCCGGCCCGCCACAAGGAGTCGCTAGAGCGCGACGAGCCAAGTAAAGCCCACCCGGCCAAACCCTCC
14	BC25	16459	164.074	8.458	TGCAGGATCAGATTCTCCTATCCAGCTGGATGAAGAACACCCTACTCTTTATCTCTGCATGCTCTCTCCCCTCCT
14		1530	164.085	8.459	TGCAGGATGGGAGCAGAGAGAACAGTCAATGTCTCAGGTGGCTGGAGTCCTTTGGTAAATGTATGGGCCTTTCTC
14	BC25	7685	164.078	8.459	TGCAGGGCCAGCCAACATCAGCAGAGCCCTATTTAACCAGATGAGACACCCAGACACTCACTAACCTGACACACC
14		8496	164.081	8.459	TGCAGGAAGGGTACCACATGAGGAAGGAGGATGTTTTCCCTGTAACGCACAGCGTTGAGATTGCATGCAATGACA
14		1988	164.088	8.996	TGCAGGTCATTAGATAGCGTTATGAAGAATCGCAGTGCGTTATGTTCCTGTTGCGGCATGTTTGATTTGTTTGTT
14	BC25	8863	164.088	8.996	TGCAGGAAGGGTACCACATGAGGGAGGAGGATGTCTTCCCTGTAAAGCACAGAGTTGATAAACGCGAATCCAACC
14	BC25	2903	164.089	9.416	TGCAGGTCCAGAGGTGAACGGTAGTGGCGGTGCCCCGTCCCCCTCTCCCAGCCAGTCTGAGGGGACTGGGGGCAG
14	BC25	13603	164.09	9.896	TGCAGGTCGGGAGAAGGACCAGGATGAAGAGGGGCACCGACACTTCTTTTCTGTCCCAGCGTACCTGACTGTCTC
14		6946	164.091	10.612	TGCAGGTTAGATGTTAGTGTGTGTGTGTGTGTGTGTGTGTGTGTGTGTGTGTGTGTGTGTGTGTGTGTGTGTGTG
14		7465	164.091	10.612	TGCAGGCTCATCCTGATGCGACCCTCCAGCATGATCATACTGCTCGTTCTGTGCGTGATTTCCTGCAAGTCAGGA
14		9739	164.092	11.177	TGCAGGTTCATGCCCTACGACATCCGTAGAGCACGACCCTACCTCACACAGGAAGCGACGCAGGTCCTACTCCAG
14	BC25	638	164.093	13.466	TGCAGGCTCTAGTTTTATCTTATGTTGATTATTGTCCAGTCATATAGTCAAATGGTGCATAGAAGGACCTAGTTA
14	BC25	1497	164.093	13.466	TGCAGGAGGAGAAATATAGATGTCCAAACATTTTGAAATTGAATGGTTTTCTTGCCCAAGGAATGAGCCACGCCG
14	BC25	1859	164.093	13.466	TGCAGGCAGCTCATTGTGTGGGTTGTTGGCTCCTACTGTGTAGAGTCTCCCTGTGGGAGATATGATGCAGCCACC
14	BC25	3505	164.093	13.466	TGCAGGCATTAGTTCGGGGAGGTGCTATTGTAATGGATTTAAGACGGTGCCGTAGACTCACTCAACAGCTACTGC
14	BC25	9144	164.093	13.466	TGCAGGGCCTAGAGTTGGGGTGTGAGTGTGTTTTTGTTTGTTATGGATCGAGGTCAAGTCCTCAGGGGCTGTGGT
14	BC25	11450	164.093	13.466	TGCAGGTATGAGCAAAGACGCTGTCATAGAGAGATCTTTTTTCTAATTTAAGTTTTTTCAGCCCTTGTAAAATGG
14		13560	164.093	13.466	TGCAGGCTGACTTCGGTTGGAACTTGAACGCTGTTTCCTCCGACACATTGTTGCAGCTGGCTTTCGGGACGGGTG
14		13670	164.093	13.466	TGCAGGCTCATCCTGTCATGACTCTCCAGCATGACAATGCCACCAGACATACTGCTCATTCTGTGCGTAAACAAT
14		17664	164.093	13.466	TGCAGGAAGGGTACCACATGAGGAGGATGTCTTCCCTGTAACTCAGCGTGGAGATTGCCTGCAATGACAACAAGC
14	BC25	2110	164.093	15.755	TGCAGGCAGAGTGACACTGGTCATGTAGAGGAAGAGAGATGGGGACTTGGACAAGCCTGAGAGAAAATTGACAGA
14	BC25	5185	164.093	15.767	TGCAGGGCTTAATCAACCTGGACAGTATAGAGGCATTGAACAATACCATGAATGGCAACACTGACATGAAATGTG
14		17123	164.093	18.053	TGCAGGCCCAGGGGCCGTACATAAAATGGGCTTAACACGGCTCTGTCTGGGTGCTACCTGGTCCAGCATGGCGCC
14		14101	164.094	20.338	TGCAGGAGTGCATCACAAACGACACCTGATTCCCTATATAGTGCACTACTTTTGACCAGGGCCCATATCCCAAAT
14	BC25	1035	164.095	20.361	TGCAGGTCAGAGATGCACATGCCAGCCGTCTCTGTCCAGTTCTCTCTCATCCTCGAGGCCTACTGTCGCGGCAGC
14	BC25	7046	164.094	20.361	TGCAGGTGGCCCGCTCCAGACCCCAGGAGAACGTGGTGCTTTCCCCCCACGGCGTGGCCTCCATCCTGGGCATGT
14	BC25	6755	164.095	20.362	TGCAGGCCCGTGAAAAGGACACCATTTTGGGTAAGGAGCAGGTGCAGCAAAGGAGGAGAGAAGGGGGTGGGTGGT
14	BC25	5650	164.095	20.363	TGCAGGCCACTGTAAAGTAAGATTTTAGTGGCCATGGTTGCAGTGGTTGTCAGTGCCGTTTATGATGAGGGAGGA
14	BC25	6161	164.095	20.363	TGCAGGTTGTTGATGCCTGGTTACAAAACATAGGGAAAAGTGTCTGATTTGTATCCTACCATGAATGGATATAGA
14	BC25	10766	164.095	20.363	TGCAGGGTACTGGCCTGCCACAAAGAGTCCGTAGAGCGCGATGAGCCAAGGAAAGCCACACCAGCCAAACCCGGA
14	BC25	14758	164.096	23.957	TGCAGGTGCAATTCCTCCCACCCTGCAGTAAAGCCTTATGATACAACACAGCACATAATTTTACTCCTGCTCCAC
14	BC25	3004	164.096	29.107	TGCAGGGTCCTGGCACTTTTTTTATGACCTCATCAGTCCCCTGTGGCTTTAAGTTTTGGCCTGTCTCTTCTAAAG
14		8581	164.096	29.107	TGCAGGAAGGGTACCACATGAGGGAGGAGGATGTCTTCCCTGTAACGCATTGCGTTGATCCTGTCTGGTCCTAGC
14	BC25	6839	164.096	34.112	TGCAGGCAGAATGATGAAACGGGAGATCATAACAACATGGCGCACTTCAGCTCTGGTTAACATCTCCTACTGGAG
14		7471	164.097	39.118	TGCAGGCTCATCCTGACATGACTCTCCAGTATGACAATGCCACCAGCCACATTGCTCGTTCTGTGCATGATTTCC
14	BC25	978	164.116	45.597	TGCAGGGCACACAGCAACTGCTCCCTTTGGACAGCTTCCTGGAGGACAAACACACACACATCCAGACGCACAGAC
14	BC25	7419	165.678	45.81	TGCAGGGCACAGTCTCCGACCCCAGCCCCATGGTGTTCCTGTCAGAGAGCCCAGAGCCCCTGCACCCCCCACACA
14	BC25	1751	167.24	63.144	TGCAGGAATACCTGGATCCCCAGGTCGGAGCCCCGTTCGCCATAGGAGGGGGCTTGGGAGAGCACCCCCCGGTGG
14		11523	171.376	80.479	TGCAGGGCTTCATGGAGTCCGTCCTGGAACCGCTGCACTGCCTCCACACTCTCCAGGTTCTCTGCGTCTGAGTGG
14		5049	175.511	104.518	TGCAGGTTCATGCTCTACAACATCCATAGAGCACGACCTTTCCTCACACAGGAAACGGCGCAGGTCCTAATCCAG
15		6091	0	0	TGCAGGAGGTTTATTTGTTGTGATTGAGTGGGGGGGAAACAGCTGCGGGCAAGGTTCTGACAGATGAGTGGATTT
15		6691	0	0	TGCAGGTTCCTGAACATTTCTGGGGGGAATGGCCCTAGCCCTCACCCTCCGATCCAACAGGTCCCAGACGTGTTC
15		9855	0	0	TGCAGGCTCATCCTGACATAACCCTCCAGCATGACCCTCCAGCAATGCCACCAGCCATACTGGTCGTTTTGTGTG
15		18083	0	0	TGCAGGATGGTGAGGTGCCGGAGGTCCCTCCCCCCCCTCTGGACGAGGGGTCCCCGGCGTACACGATACGGGCCA
15		9104	0.369	18.95	TGCAGGCTCCTCCTGACATGACCCTCCAGCATGCCATACATGCCACCAGCCATACTGCTCGTTCTGTGCGTGATT
15		9148	0.369	18.95	TGCAGGCTGACCCTGGTTGCCAGTTGAACGGTGTTTCCTCCGACACATTGGTGCGGCTGGCTTCCGGGGATTATT
15	BC40	10236	0.737	19.066	TGCAGGGTCTGGCCTCCATAAACATCCTCACTCCCAGAGACCACTCAGTCACTGGATATTTGTGCACAGTTGTGT
15	BC40	13684	1.106	19.158	TGCAGGCTGGTGAGGGGAGAGAGAGGGGTGGAGAGGAGGGAGGGAGTGGGCTCATTAGTGGAGGAATGCAGCCTT
15	BC40	6698	1.475	19.251	TGCAGGATATAGTGAGGAAGAGCTCACTGAGACAGAAGGGTAAATGATATACCCCTTTTATTCAATCAATCCCAG
15	BC40	14357	1.843	19.661	TGCAGGATAGCGATCTCCTGCTGGTACTGGACACAGGACAGAGTCGGACGTGGCGAGTCAGTGACAGTACACACA
15	BC40	17849	2.004	34.64	TGCAGGTGTGACATGGCTCTCACAGCTACAGGTGTTGTGCTCGGTGTGGAGGTCGAAGCTGAGGCAGTTGGCCTT
15	BC19	4098	2.164	37.761	TGCAGGATCTCTGTGGGGTCCAGGCCCTGTGGTTTCTAAACAGGTCACGATTAGAGGTCAGAGGTTACCTGTACT
15	BC40	1004	2.324	37.767	TGCAGGATGTTCAGTCTGGAAGTGGACCCCGCCTACAACAACTACTACTTTCGCAGGCTGTCTGATTCGGCCCTG
15	BC40	3531	2.805	37.767	TGCAGGCAGAGAGGGAGCATTATGAGGAGTCCATGAAGAAGGCTTTTATGAGGGGTGCGTGTCCTCAACATGGAG
15		6174	2.644	37.767	TGCAGGGGAATAAGCTGGATGTGGAGGTCCTGGGCATGCGTGGTTATACGTTTTCTACGGCTGTGAGGCTGGTTG
15	BC40	8137	2.324	37.767	TGCAGGGTGATTTGGGAGTCTCCCGCTACAACCTCCCTGTTGATGTCTGCCACTGCTCCAGCCACTGCCACAGAT
15	BC40	9107	2.965	37.767	TGCAGGAAGACATCTGGATGCTGTTGAGTCACAACAAGGGGACGTGGGAATGGGGCATTTGCGAACACATCGCCT
15	BC40	16289	2.324	37.767	TGCAGGGAGAAGTAGCAAAGTCATCGTACTCATGGGTGGGCGAGAGCTCCGAGAACTCCGAGCGACTTCCACCGC
15		16303	2.324	37.767	TGCAGGCTCCAGTGGACTGCCACTGGGTCACTTCCCGGGATCGAGTGGCGCAGGGACACCAAGATGGGCTCTGAG
15		16848	2.484	37.767	TGCAGGTGGAGAGAGGAAGTCCTAAGAGCTGCTTCCTCTTCCTGGGGGCAGTCCTCTGTGAGGCAACTGGGTCAG
15		17390	3.125	37.79	TGCAGGCTGACCTTGGTCATCAGGTGAACGTTGTTTCCTCCGACACATTGGTGAGGCTGGCTTCCGGGTTAAGCG
15	BC40	17881	3.285	37.798	TGCAGGGCCGTGGGTCACGGCCCCTGAATAAGAGTGACGAGGTGGTGTACCGTATTCACACCCCTGGGCCAAGGG
15		5813	3.285	37.807	TGCAGGAGAGCTTTTCAACAAGAGTTATTCAATTATGAATAAGAACAATGAAATGTTCCCAAACTTCAGGCCAAG
15	BC40	4113	3.286	40.023	TGCAGGACAGTAGCTCTCCAGGGACATGGTTGGAGATCCCTGGTATAGACAGATCCTACAGTAGATAATTTCAAA
15	BC40	5279	3.286	40.023	TGCAGGAGGAAGAACACACCACATTATATGATGGAAGGCAGTAACGTTACCACACTCACTGAGACGAGTAGCAGG
15		5685	3.286	40.023	TGCAGGAGTTGCCCATCTTCCCCATTATCCCCTGTGTATTCATACCTGTGTTCTCTGTTTGTCTGTTGTCAGTTT
15	BC40	6481	3.286	40.023	TGCAGGAAGAACTCCACCGGACAAACGTATGGTCACCAAACAGACACTATCAAAAGCCCCCGGGAGCCC
15		10413	3.286	40.023	TGCAGGCGCCTGGCCTGCCACAAGGAGTTGCTAGAGCGTGATGAGTCCCCCCGGCCAAACCTGGGTCTGTAGTGA
15	BC19	14076	3.285	40.023	TGCAGGAAAGGTACCACATGAGGGAGGAGGATGTCTGTCTGTGTAAAGCACAGCGTTGAGATTGACTGCAATGAC
15		18005	3.286	40.023	TGCAGGAGTTAAGGTCATTTAGCATATGCTCACTTTGCATTTGTGACACACGATGTAATCGTGATATGCTGTATT
15		18384	3.286	40.023	TGCAGGTTTATGCTCTACTACGTCCATAGAGTACGATCCTACCTCACACAAGAAGCGGCACAGGTCTTAATCCAG
15	BC40	3726	3.286	41.132	TGCAGGATGGGGTGGACAACCCCACCAGAGACATGGAGAGGAGGAGGAGCGGGGGACACAGGCACGGTGGGCACA
15		12	3.286	42.241	TGCAGGCTATTCCATGAGCTGGGGTCATAAAAAATGAAAAGCATTTTCCCCCAGCTCAGTGTAGACCTGCGGGAC
15	BC19	12856	3.287	42.241	TGCAGGAGATATCCCTGGTCTCTACCACAGACTACCTTCTTCACTGTCTCAACCTGTCTGACCTGGTCTCTACCA
15	BC19	14379	3.287	42.241	TGCAGGCTCCCGACCCACGACAAGGGAACGATGAGTCAAGTAAAGCCCCCTAACGATGCTGGGACAATTGTGAGC
15		15135	3.287	42.241	TGCAGGTCCTCTGCCAGGTCGCCGCTACAGCTCTCCCAGCCGTGCTTCCAGTGGAGAGAGAGGGCGTCGTCCCGG
15		15244	3.286	42.241	TGCAGGTGTCTCCACTCCTCTAATGACAACTTCACCGTCAGGAGCTCACGATCCCCGACATCGTCATTCCTCTCT
15	BC40	17809	3.286	42.241	TGCAGGAGACAGGAGATCGATCAGAGAGATCAATCAACAAAGATACAGAATGTGTGTGTGCTGCTCTCCTCACCA
15	BC19	476	3.287	43.343	TGCAGGAGCTGCACCGGGAATTGGGTACGTCCCATTTCAACGTCCTGGCTTTCCCCTGCGGCCAGTTCGGGGACA
15		1749	3.287	43.343	TGCAGGCCGTCTCGTCGTTGTCGGTGATCAGGCCTACCACTGTTGTGTCGTCAGCGAACTTAATGATGGTGTTGG
15	BC40	2930	3.287	43.343	TGCAGGTCATTGGTAGGGTTTCAGGTTGGGTCAAACAGCATCATAACATTGGCCCCCACAATGTTCAGGCCCAAA
15		4012	3.287	43.343	TGCAGGAAGGGTACGAATTGAGGGAGGAAGATGTCTTCCCTGTAACCCACGCTGTTGAGATTGCCTGCAATGACA
15		4668	3.287	43.343	TGCAGGCTGCGGACACTGTGGTCATCTTTGACTCTGACTGGAACCCTCACCAGGTACACACACACACACACACAC
15	BC40	5763	11.949	43.343	TGCAGGCACCCGGCCCACCACAAGGAGTCGCTATATCGCGATGAACCAAGTAAAGGCCCCCGGCCAAACCCTCTC
15	BC19	7209	3.287	43.343	TGCAGGATCCCAAATACATATCCTACTTTCCCGTCCAAAAGCACCACAACATCCTACATCAGGATCCCCTCTAGC
15		8432	3.287	43.343	TGCAGGAACGAGTCACTACTTTGATTTTTTGCATAGAATGACAGAGTTTTGTCCAGGGTCACACCAAGTTTCTTT
15		9767	3.287	43.343	TGCAGGTTCGTCTGAGACCAGCCACCCGGACGGCTGATGAAACTGTGTGTTTGCACAACAAAATAATTTCTGGGC
15	BC40	11541	3.287	43.343	TGCAGGCACCCGGCCCGCCAAATGGAGTCGCTAGTGCGCAATGAGCCAAGTACAGCCCCTCTGGCCAAACCCTTC
15		13428	3.287	43.343	TGCAGGTGTGATGTTCGGATGTACCGATCTTGTGCAGATGTTACACGTGGTCTGCCACTGCGAGGACGATCAGCT
15	BC19	14682	20.611	43.343	TGCAGGGTGGAATAAGGAGTCTGGCATCGCCCACACTGGCCTGGCCCGTGGCACACTTCACAGTGTTCATCACAA
15		16408	16.28	43.343	TGCAGGAGGTCAAGGTACACATCACTGACAAACTGAAATGGACCACCCACACAGATAGTGTGGTGAAGAAGGCGC
15	BC40	17766	20.611	43.343	TGCAGGATCGCCTGAGACCAGCCACCCAGGAAAGCTAATGAAACTGAGTTTGCACAACAGAAGAACTTCTGCACA
15		18029	7.618	43.343	TGCAGGGGCACCGATGCCAAGGCTGCCCCCTTCTGGAATCATCTGCTGCCCAACGCACAGGGCGCGGACCACACC
15		1361	20.611	44.735	TGCAGGGTAGCTGCTCAGGGACTCCATCGCTCCCTTCTTGGAGCTGGCGTGGTGAAGCCCTCCGTGGCCTCCCCT
15	BC40	5626	20.611	44.735	TGCAGGACTTGTTGTGTGAAGTGTGGTGTCAAAAAAGCAGGCAGGATCACTGGACAGACAGTAGCAGTTCCAGCA
15		5804	20.611	44.735	TGCAGGAAGGGTACCACATGAGGGAGGAGGATGTCTTCCCTGTAACTCACAGCATTGCGAAAGCCTGCAATGACA
15		6114	20.611	44.735	TGCAGGGAGCTACTAATAAGAAACAGGAGGAGCTACTTCAGCACCTGATGGAGGGGTTCCGATCTCTGGCGGAAC
15	BC40	6969	20.611	44.735	TGCAGGAGCGGAGTCGCCCCAAGGCAGAGTTTAACCTCCGTAAGCTGGACTGCAAGGTGCCCTCCAAGGCCAGAG
15		14955	20.611	44.735	TGCAGGTTTTGGTAGTGGGCCGTATTGGTGGCACTATATTGTCCTCAAAGCGAGCAAAGAAGTTATTTAGTTTGT
15		10810	20.611	49.351	TGCAGGAGGCCAGCCCTAACCCCGGGGCCAGCAGGGCCAGACGGCTCCTCTTAGAGGTGGAGGGGCCCTCGTCCT
15	BC19	14791	20.611	49.454	TGCAGGCTGACCTTGGTCGTCAGGTGAACGGTGTTTCCACACATTGGTGCGGCCGGCTTCCGGGTTAAGCGAGTG
16		5019	3.859	0	TGCAGGGACACCACTCTCACATTCAACTAGCTGGTGGACCTGTCCACCCGGCTGGATAACGTGCTGGCTACCCGC
16		6087	6.22	0	TGCAGGCGCCCAGCCCGCCACAAGGAGTCACTAGAGCGTGATGAGCCAAGTAAAGCCCCCCAGCCAAACCCTCCC
16	BC05a	14962	0	0	TGCAGGGGGTCACCGGGGTGCTGGGGCCTGTCCTCATGGAGCTGGGAGTGTACTCTGAGACAGAAGACTGACAGT
16		17015	4.508	0	TGCAGGACAGGTACAGGATGGCAACAACAACTGCCCGAGTTAGACCAGGGACGCACAATCCCTCCATCAGTGTCC
16	BC05b	18020	7.953	3.452	TGCAGGTACGGAGCACGCATGAAACCCCATAGACAACTATTGTGTCAGTGGATAGAACTCTGCAAATAAGTTATA
16		1983	9.499	6.903	TGCAGGTCAGCATTTTGTTGGACTGTAAACACCATGTGTGTATCCTGTGCATATGACATAATAAACTTGAAGGAT
16		10797	9.499	10.355	TGCAGGCACCCGGCCTGCCACGGGTTGCTACAGCACGATGAGCCAAGTAAAGCCCCCCCGGGCCAAACCCTTCCC
16		8584	9.499	13.057	TGCAGGTTGTCTTGAGAAGAGCTGACCGGGCTCTCTTCCAGGTACGGCGACAGTGGCGGACAAACATCTGGGCTG
16	BC05a	3919	9.499	13.943	TGCAGGTCAGTGTTTCTCCTAGGTTGCATCAAAAGAAAGGAAGGGAACTAAATACCCGGACTGCATAGCCTCAAA
16	BC05b	3156	9.501	14.828	TGCAGGTAATTATGTGGTAATACCTAGGTATTTAGCTCCAATAATATCATTAAATAGAACGCTAGTAATTTTATT
16		12024	9.503	15.714	TGCAGGGCATTCACAGAGGAAGCCGTCGACGGTATCAACACACACCCCGGCGCCGCACGGAGCCGAAAGACACGC
16		9996	10.158	15.729	TGCAGGTATCGACGACAAGCGGACCACCACAGAACCCCAACTCCCCGGTATCGTCTCAGGCAGCGGGTATGGCTG
16	BC05a	710	11.47	15.73	TGCAGGTGTCGCTTATTTTCCCCAGTGTATTTATCCCTGTGTTTCCTGTCTCTCTTTGCCAATTCGTCTCGTATG
16		1691	11.47	15.73	TGCAGGCGCCCGGCCCACCACAAGGAGTCGCTAGAGCGCAATGAGATAAGTAAAGCCCCCCCCAGCCAAACCCTC
16		3914	10.814	15.73	TGCAGGCTCTCCTTCACTGCAGCCAACGTGAGTATAACGTGTTAACCCTTGCAAGGGTCCAGACGGCAT
16	BC05a	7218	11.47	15.73	TGCAGGTCAGTGACGTAAGCCTAGATTATGATTTAACGTTTTCATAACGGGCTCTAACCCCCATCCTCTGGTGTA
16	BC05b	10063	11.47	15.73	TGCAGGAGGCTGAGAAATGACAGACAGGTGGTTGCTGACTACTACTGCTGAAACCTTAAAGGGTTACACATGTGC
16		11150	11.47	15.73	TGCAGGCTGACTCCGGTCGTCAGTTGAACGGTGTTTCCTCCGACACATTGGTGCAGCTGGCTTCCGGGTGAAGCA
16		17055	11.47	15.73	TGCAGGGAGACATTGTGGTGGAGCTGGTCCAAGTCTGCTGGGTCTGTCATGGCCAGTTCGTACTATCAAGGCACA
16	BC05b	8357	11.47	15.731	TGCAGGCTGACCTCGGTGGTCAGTTGAATGGTGTTACCTCCACCATATTGGTGCGACTGGCTTCCGGGTTAAGCG
16		8931	11.47	15.731	TGCAGGCACTTATGGAGCAGGCAAAGAGAACGTCCAGCTCAGCAGAAATCGTGGTGGTAATCTCCAACCGGCCGG
16	BC05a	8952	11.47	15.732	TGCAGGCTTTTGCTCCATCCCTCATCTAGCACATCTGATTCTACTAAATGAGTTGCTCAGGTCCTTGATAAGATG
16		14094	11.47	15.734	TGCAGGAAGGGTACCACGAGGGAGGACGTCTTACCAGCAACGCACAGCGTTGAGATTGCCTGCAATGACAAAAAG
16		5133	11.47	15.749	TGCAGGGACACCACCCCCACGTTTGATCAGCTGGTGGACATGTCCATCCACACTGCCGGTCGGTGTTGGGTTGGT
16		202	11.47	16.88	TGCAGGAAGGGTACCTCATGAGGGAGGAGGATGTCTTCCCTGTAACGAGATTGCCTGCAATGACAACAAGCTCAA
16		8232	11.47	18.275	TGCAGGGTGGTTGGTTATGGAGGATTTTCAGACCCTGTCCAGATATGTCCAAATATGTCCAGTCCACTCACCAGA
16		13924	11.47	18.369	TGCAGGAAGGGTACCACGAGGGAGTAGGATGTCTTCCCTGTAATGTACAGCATTGAGATTGCCTGAAATGACAAC
16		6943	11.47	19.072	TGCAGGAATGGTACCACGAGGGAGGAGGATGTCTTCCTTGTAACGCACAGCGTTGCGATTGCCTGCAATGACAAC
16	BC05b	5917	11.47	19.774	TGCAGGAGGACTCTGAGGGATAGTAATATTAATATAATATATGCCATTTAGCAGATCCAAAGAGACTTGCAGTCA
16	BC05b	16090	11.47	20.477	TGCAGGCGCCCGGCCCGCCACAAGGAGTCGCTAGGGCGCGATGAGCCAAGTAAAGCCCCCCCGGCCAAACCCTTA
16	BC05b	11778	11.47	21.179	TGCAGGAGGAAGGAAAAATCCCCAAGAAAAAGAAGGCGAAAGAGGCCAACGAACAACCCAAACAAGAACTTGTCC
16	BC05a	10699	11.47	21.882	TGCAGGTGTCCCTACTGCCTCCCCCTCTTCCTCCACGCCCTTCTCCCCGCGCTCCCCCGCCCCAACCCCTTTACC
16	BC05a	5525	11.47	22.011	TGCAGGTAGACATCTATACGTTGCAAACAGGCCAGGACGGCCGACAGACAGTCCAGCAGCGTCTGGTCCACCGAG
16	BC05a	8464	11.47	27.089	TGCAGGTAGAAAATATCCTGATAAAAATATATATCCTATAAATCACAGTGGCTACAACGTCTGCAACGAACTTGA
16		6086	11.47	66.149	TGCAGGCCCGCCACAAGGAGTCACTAGAGAGCGATGAGTCAAGTAAAGCCTCCCGGTCCAACCCTCCCCTAATCC
16	BC05a	15793	11.47	69.678	TGCAGGTAGCCAATGGTCGGATCACCTTACACACCTTGTGACCGAGTCAGCACCCTTGGTAAATAAAGAGGAGAA
16	BC05a	13595	11.47	73.207	TGCAGGCGACACACCAACAACACAACGTTAGGTTCTCTGTAGCTCAGTTGGTAGAGGATGGCGCTTACCACGGCA
16	BC05a	2180	11.724	76.737	TGCAGGGAACACTCAACAATGATCACAAATATGGGTTCATACGTGTCAAAGGGTTAATGAAGCCGGTAACTGATG
16	BC05b	4830	12.225	80.266	TGCAGGCGCCCGGCCCACCACAAGGAGTCACTACAGCGCGATGAGCAAAGTAAAGCCCCCCCGAACAAACCCTTT
16		10779	11.975	80.266	TGCAGGTGCCCAGCCCACCACAAGGTGTTGCTAGAGCGCAATGAGCCAAGTTAAGCCTCCCTGGCCCTCCCCTAA
16	BC05a	6197	12.657	80.267	TGCAGGTCAAGGTAAACAACAACAACGACATCAACAAACGGGCAGCTTCCTTTTATTATAGCTCTCATCCCTATC
16	BC05b	11287	12.439	80.267	TGCAGGTTCTTTCTTGATAACGCAACAACAAAAATAAATAATACAAGAAAATGGCTCAGTAGAATATAATAAACA
16	BC05a	18231	12.761	80.268	TGCAGGCGTTCAACCACATCTGTGGCAAACCTCTTCTCCTGGGCGTGGTTGTCCTTGGCGCTCTCTGAGCTGTCC
16	BC05b	480	12.775	80.272	TGCAGGTTTTGGCGACTGCTACATGGGCCACATGTTGGGGGGTGGCCTGCCCCCCCACAACCTGAGGGAAGTGTT
16	BC05b	6940	12.792	80.275	TGCAGGAACGGCCTGTCGAGGGCCTGCTGCACCTCTCACTCAGCTCCTCAGACTTGCGCTTGCCCCTCCGTGTGA
16	BC05b	17802	12.808	84.287	TGCAGGCTAAAACAGGATTGTGTGTGTGTATGCGTGTGCGTGTGCATATATCCACAGCCACTGTTCAGTCAATAG
16	BC05b	5679	12.808	86.785	TGCAGGATGGTGTTTATGTAGGGAACCGCGGGATCACCTTGCCAAAACGAATGTGGCCTTTCTTTTAATGGGAGA
16	BC05b	13114	12.808	89.283	TGCAGGAAAATATGCCCCCTTGTAATTTACTATGTGTAACGGTCGTCTTTCGGACAGTTAGTAGACCAAGGCGCA
16		12009	12.808	90.405	TGCAGGCTGATTTCGGTCGTTAGTTGGACGATGTTTCCTCCGACACATTGGTGTAGCTAGCTTCTGGATTAAGGG
16	BC05b	18026	12.808	91.528	TGCAGGTTAATGCTCTACATCTCTAGAAAAAGAGCAGATTCTGATCCAGGGACTTGTCATCTCCCGTCTGGACTA
16	BC05b	137	12.808	92.651	TGCAGGAGCGGGTCACAGCTTTGATGTTTTCGAAGAACGACAGGGTGTTGTCCAGGGTCACCAATGTTCTTTGCA
16	BC05b	2433	12.808	93.709	TGCAGGAACTCTGGTGGTTGCCAGATCTCAGGCTCCCCTGTGGCTGGATGCTGAGATTGAGCGAGCAGAGGGGCC
16		5972	12.811	94.767	TGCAGGAGATCAGTCAGGCCATCCGAGATGTGCTCAAGAAGAGGGTGAGCTGACACAAACCAAGGCTGAGTGCTC
16		4913	12.815	94.769	TGCAGGAAGGGTACCACATGAGGGAGCAGGGTGTCTTCCTGTAACGCACAGTGCTGAGATTGCCTGCAATGACAA
16	BC05b	19222	12.818	94.777	TGCAGGGTTGAGATGTGGAGAGATCACAACGTCCCTAAGCATTAATCAGAGCTCTGCTTTCTGCAGACACTTTAA
16	BC05b	3442	12.822	96.888	TGCAGGAGCGAGTCACTGCTTTGATGTTTGCAGAGAAAAACAGGGTGTTGTCCAGGGTCACACCAATGTTCTTTG
16		8937	12.826	96.896	TGCAGGTGAAGAAACTGGATGTGGAGGTCCTGGGCTGGCATAGTTACACATGGTCTGCGGTTGATAGGCCGGTTG
16		9692	12.83	96.904	TGCAGGATGACCTCAGTCATCAAGTGAACGGTGTTTCCTCCGACACATTGGTGCGGCTGGCTTCCAGTGTTAAGT
16	BC05b	11168	12.834	99.061	TGCAGGTCCCCAGCACTGCCACACAACAAGCACCTCACCTCTTTACCTGTAGGTAAGGAGGAAAATCATATTAAC
16		7031	12.838	100.194	TGCAGGCTGACATCAGTCATCAGTTGAACGGTGTTTCCTCCGACACATTGGTGCAGCCGGCTTCCGGGTTAAGCG
16		4641	12.842	102.997	TGCAGGACTGGACTGGACTGGGTTGAACTGGACTATACTCCACTGGACTAGACAGAGCAGAACAAAGCAGAATGG
16		16936	12.846	103.6	TGCAGGGGGGGGGAGTGGAGATTATAGGCACACAAACACACACTCACACACACATACACATACATACACACACAG
16	BC05b	6038	14.864	104.176	TGCAGGTGTCTGGAATACTGGACCCTCACCAATACAACACAGGAGAACGTAAGGACAGCTCTTTTTTCATTATGT
16	BC05b	1069	14.868	105.58	TGCAGGGACCGACATGTCCTTTCATTGTTGGAGAAAATACCTGAATACCAGGTTAGGAATAGAGAGAGACACAGC
16		11359	14.872	106.985	TGCAGGTGAAGAAGTCTGATGCGGAGGTCCTGGGCTGGTGGTTACACATGGCTGTGGTTGTAAGGCCGGTTGGAT
16	BC05b	4202	14.876	108.389	TGCAGGCTTTAAGTAAAGTGTTGCCCAATTGCTCATCTGAATGTACGTCTACAGTCAATCACGGAGTGT
16		4692	15.934	109.22	TGCAGGAAGGTTAGCACATGAGGAAGGAGGATGTCTTCCCTGTAACGGACAACGTTGAGATTGCCTGCAAGTCCG
16		4937	19.458	110.051	TGCAGGCGTACTGGCTCTCTTGAGCATTGAGCCTGCCCAACCTTACCTGGTTGAATGCTCCTGGTCACCCGACCA
16		14409	21.751	110.882	TGCAGGGAGGTGGCCAGGGCGGCGATGGCAGCGATCTCGTCCCGCGCTGCCGAGGCTGACTCCATGGTCACGGTG
16	BC05b	2546	31.762	111.713	TGCAGGCGGTGTCAGCGGTCCAAGGAGGTGGTACTCCTACGTCAGGCTCCATTGCGGATCTAACCGCTGCATCAA
16	BC05b	9004	24.254	111.713	TGCAGGAACCCCCTGAGCCAACAACTCTTCAGTTTCCTCCAGCAGCCTGGAGGGACCCGCTGAGACATGGGGTGA
17		11628	0	0	TGCAGGTTTTGGTAGCGGGCCGTGTCGTTGGCACTGCATTGTCCTCAAAGCGAGCAAAGAATTTGTTAAGTTTGT
17	BC17	15257	0	2.349	TGCAGGGGGCAGTCATATACTGTCACTTCTGACTTAATTGAAAGGTATTATAATAATTAATGGTTTCCTTTCCTC
17		2970	0	4.699	TGCAGGAAAGTTACAACATGAGAGAAGAGGATGTCTTCCGATTGCCTGCAATGACAACCTCAGTCCAATGATTCT
17	BC17	3560	0	4.719	TGCAGGTGTTGGCGGTCTGGGCGCTGTGGGGATGGCACAGGCGCAGATGGCAATGGTTGTGGATTCGGCACTGTT
17		3370	0	4.737	TGCAGGAAGGGTACCACATTAGGGAGGAGGATGTTGTCTTCCCTGTAATGCACAGTATTGAGATTTGCCTGCAAT
17	BC15	5113	0	6.395	TGCAGGCAGCAAGTGTAGAGAGAGTAATGATGGTGGAATGTGGGATACGTTATATAAATTACACACACCAGTGTA
17	BC17	1187	0.537	8.054	TGCAGGTCACCAGGGCCGTACGGAAGGAGACCGTGGCCTCCGTTGGAGTCTGTGGAGGGGTATCCATTAAGGATC
17	BC17	1798	1.075	8.233	TGCAGGGCAGCGCCTTTCTCTCCAATTCGGAGTGCACCACTTCTCCAGAGTCCTCATCATCGCTGCCGGAGGACG
17	BC17	1568	1.612	11.426	TGCAGGACGTGGAGGAACGTGTGGACTCCTTCAAGTCCTTCGCCAAGAAAATGGATGACAGCGTCATGCAGCTTA
17		12021	1.612	11.426	TGCAGGCTCTCCTTCAAAGCAGCCAACGTGGGTATAACATTTAAACGTGTTAACCCTCGCAAGGCTGCCAGCGCA
17	BC15	11945	3.046	25.444	TGCAGGTGATGTTGACATGGTGAACAGGTGATGCTGTTACCATGGTGACCTTGTGACGCTGGTGGTTGCCGTGTT
17		847	3.055	39.462	TGCAGGAAGACGTCCCGGGTTAGGCTGTGACGACTTAAGACACTGCCCATGGCAGAATAGGCTCCAACTCACGAT
17	BC17	9189	5.136	53.48	TGCAGGCCCACCGGTGTAACAGAGAGGGTGGTGATGTCCCCCTCCGTCCTGGTGTCCAGGCCCAGGTCAAAGATG
17	BC17	7107	7.218	53.511	TGCAGGTTTGTGGCCCCTGTGAAAATGCACCAGCATTATCACCAACCCCAGCAAAGAGTAGTACCATCACTCACA
17		14985	7.218	60.012	TGCAGGAACACACAGGACAGAGAACATTACAGGAAGGTGTGTGTGTGTGTGTGTGTGTGTGTGTGTGTGTGTGTG
17	BC15	15328	7.219	66.513	TGCAGGAGCGAGTCATTGCTTTGATGTTTACAGAGAACAACAGGGTGTTGTCCATGGTCATGGCATGGTTCTTTG
17	BC15	6558	7.251	70.875	TGCAGGTTAGCAGAGGTCATCCCTGAGGACAATGAAACCAGCACCACAGCATCAATGCTTAGACATGCTGCACCT
17		565	7.259	70.922	TGCAGGATTATAGTATGTGCTCGAGGTTGGCTGGTCTTCCACACAAAGCGCAGTTTGGGTCTTGTTTTAGTTCCC
17		1610	7.259	70.922	TGCAGGCTTTGGAGAAGCCTCGGATCTCTCCGCCATTCCCGCGGAGTACCTGGACCTCCATGAGGTCTTCAACAA
17		1953	7.259	70.922	TGCAGGCGCCCAGCCCGCTACAAGGAGTCGCTAGAACATGATGAGCAAAGTTTTAAAAAACCTGGCCAAACCTTC
17		9786	7.259	70.922	TGCAGGTGAAGAAGCCGGATGTGGAAGTCCTGGGCTGGAATGGTTACACGTGGTCTGCAGTTGTGTGGCCGGTTG
17		15792	7.259	70.922	TGCAGGATCGTCTGAAACCAGCCACCCGGACAGCTGATGAAACTGTGGGTTTGCACAACCGAAGAATTTCTACAC
17	BC17	17378	7.259	70.922	TGCAGGGAGAGGAACCACACACCCAGGCCACAACAACAGATCAGCCTGCAGAGAATGGAACCACACACCCAGTCA
17		4199	12.368	70.932	TGCAGGATCGTCTGAGACCAGTCACCCGGACAACTGTTGAAACTGTGGATTTGCAAAACTAAAGAATGTCTGGAC
17	BC17	5327	8.236	70.932	TGCAGGGAGAATGTGACAGCAATGCGAGGCACGGGCAGCTCCGACCAGCAGATGTAATGCTGCGGCAGAGAGACA
17	BC17	5538	9.78	70.932	TGCAGGCCATGGGCTGGTTCAACAACGAGGTTGGATCCATGCACATCCAGAGTGGAGCGTAAGTATACTAATGCC
17	BC15	14574	9.214	70.932	TGCAGGAAGTCCCTGACCCCTGACCCCCACGTCTTTTTATGACACCTCCACAGCCACCCAGCTTTCCACACCTTT
17		1624	12.37	73.385	TGCAGGAGCGAGTCACTGCTTTGATGTTGTAAAGAACGACAGGGTGTTTTCCAGGGTCACGCCAAGGTTCTTTGC
17	BC15	1214	12.379	73.787	TGCAGGCCGTGTGCCCAGGTAAGTCCCACAATGCACCACAGGGCGTAAAGGTCCCAAACATTCCGTTGAGCTGGC
17	BC15	11715	12.382	74.19	TGCAGGTGGTGGTGGACTTTGGTATTTCTATGATGCACTATTTGTGCTCCAGCTAAATACTACATGGTGTCGTCT
17	BC15	173	14.121	74.49	TGCAGGGTGACAGGCCGCAATACCAAAGCCTGCAAGGAAGTGGACATCGAGGGAACCACTGTCATAGAGGTCCCT
17	BC15	5056	14.121	74.49	TGCAGGTAAAAGCCCAGACTAAGATTGGTCAGAGCCATTGTCTGACCTCCTCCAACACCTCGTCATGGTGGATCC
17	BC15	8801	14.121	74.49	TGCAGGTCTCTGCTAGCCTTACTGAATCATTCATATAGAGAACTGAAATGATGAATACAGTTACGCTCCCACTCT
17		11064	14.121	74.49	TGCAGGTGAAGAAGCCAGATGTGGAGGTCTTGGGCTGGTGTGGTTACACATGGTCTGTGGTTGTGAGGCTGGTTG
17	BC15	12879	14.121	74.49	TGCAGGGTGTGGCTGAGGAGAGAGACTACATGTCAGACAGTGAGGTCAGCAACATCAGGGAGACCAGAGGTAGCA
17	BC15	18316	14.121	74.492	TGCAGGTGGAGATAGAGGCACATTCAAGTCATTATAGGAAGTAACCTACGAAGTACACTGAATATACCAAACATT
17	BC15	11772	14.121	74.495	TGCAGGCTGCTGTTGAGCTGGTTGCTGACGGGCTGGTCCTGAGGCTGGCTGAGCTTCAATCTCATCCTCTTCTTC
17	BC15	4239	14.122	74.498	TGCAGGGAGGAGGTGAGGGCCCTGGGAGTGTGGTGGCATGAAAATAACATCTCACCCAACGTCAACAAAACAAAG
17		16302	14.122	74.501	TGCAGGCTGACCTCAGTCATCAGTTGAACGGTATTTCCTCCGATACATTGAGTTAAGCGGGCTGGTGTTAGGCTC
17		2940	14.122	74.504	TGCAGGGGACCAGCTACCACCGGTCTGAGGAGAGACACATGAAACGAGAGGTTAATGAGATAGTAAGGGAGCTGT
17	BC15	6717	14.122	74.506	TGCAGGTGTGTATTATAATATTGTATGTTTTCTCTGCACATTTCTCTCACTGTTCTTCACAGGCCTGGTCGTCAC
17	BC15	10674	14.738	74.509	TGCAGGCGTCTTCAACACCACGGGCTGTAGGAGGGAACAGGAGAAGTGCACACGAACATCGGTCTATAAAAATCT
17		3213	15.354	74.517	TGCAGGCACCCGGCCCACCACAAGGAGTTGCTAGAGCGCGATGAGCCAAGTAAAGCCCCCCCGGCCAAATTCTGC
17	BC15	5830	15.354	74.517	TGCAGGCCAGCCTGGGTGGAGGAGATGGAGTAGAACACTGCTGTATTGACCTTGTTCACATCCTCCTCCAAGTCC
17	BC15	11372	15.354	74.517	TGCAGGCCCCTCTCAACCCCCTCTGTCCACACTTCCTCTGTGAACACAGCTAGCGCAGAGGAGCACCCTGGGTAT
17	BC15	9954	15.354	74.588	TGCAGGACGGCTTTGTTGACCAGGATACTGAGAGCAGCCTTGACCACCGCTCGCTGGCCCGAGCTCAGGCGGCGT
17		1366	15.354	75.368	TGCAGGTCTGTGATGTGAAATCATTTCAAATACTTTAGCTGGACTTGATTGAGTTTGCGTCGTGCAATGGAACCA
17		4551	15.354	76.148	TGCAGGTATAAAGTGTTCGTCGGAACTCGCATTGCGGAAATCCCAGACCTGACAGAAGTTCAGGACTGGAGGTAT
17	BC15	7036	15.355	76.84	TGCAGGTGCTGCAGCGGTCAGTGGACCCTCGCAAGTTGTTTTTCCGCCAGCAGAGTCTGTGTAACACACTTGCTG
17	BC15	16335	15.355	76.842	TGCAGGAACGGAACGTGATATCCCATTAGATCCTGCTGGATCACTCCTTTTTATAGACTATTAATAGAACAGCAT
17	BC17	2636	15.355	76.843	TGCAGGATGCACAGCCATCTGGTTTGCATGCCCTGCCGAAGGACGAGGTGGTTGGAGTTCGTTGGTGAGTATACT
17	BC17	9301	15.356	76.845	TGCAGGAAGACCCCAGGGAAGTCATTGAGGACTGACTCCAGGAGCTCCAGACCAAACGTCCGCGTCATTTCTGTC
17		9371	15.356	76.847	TGCAGGTTCATGCTCTACAACATCCATAGAGTATGACCCTACCTCACACAGGAAGCGGCACTTGTCCTC
17	BC15	17178	15.356	76.849	TGCAGGAATGTGGACTTAATGTGAGCTAGTTTATCGACCTAATAAGATGGAAATTCCTACCTAATCCTATTATAA
17	BC15	10379	15.645	79.306	TGCAGGAACCTCACCACCGACACATTATGGGGGCCATATGCTGGGATCGTCCAAACAGAAGATGCGGGAGATGAC
17	BC15	10518	15.645	79.306	TGCAGGCCAGACACACATTGACAATACCACATCAAACGTGATGTCTAGTCCATGCAGAAGTCAAATACTTCTTGA
17	BC15	10845	15.645	79.306	TGCAGGGGCTCTTATCACTGCACCGGGTCACTCTGGCCAATCACACACTGGCTACAGGCCCAGGAGGGCGGGGGC
17	BC15	13417	15.645	79.306	TGCAGGGTGACATGGCTGATCCTCAAGGTGCTGGTCAGGTGCCTCTGGTTGGTGCCAGCAAACAGCAGGTAGAAC
17	BC15	11586	15.952	79.312	TGCAGGCTGTCTCATTGTTGTTGTTAATCAGGTGTACCGCTGTTGAGTCGTCAGCGAACGTGATGATTAAGTTGT
17	BC15	18285	15.952	79.312	TGCAGGAGTCCCGGGCGAGACAGGTAAACATGTGCTGGTCCCTCACCATGGAGACCACAGACCTCAAGTCAGAGA
17	BC15	9650	16.567	79.314	TGCAGGCTATACATTCTGCATATTGCAGCTGCAAAACATCATATGAAGCAGACATATGAAACACGTGCTTGCTAC
17	BC15	13688	16.259	79.314	TGCAGGCAGTGACTATGACGACTTTGACCTGCAGTGGGCTCCCAGGGACCACCTGTCTGTATTCAACCCCTACCA
17		5131	16.874	79.339	TGCAGGGAGGTCAGGAGGTCATTGCTGGAGTCCTCCTACAGCGGGGCAATGGCATCGAGCTGGTTACTCCAGCTA
17		9515	16.874	81.65	TGCAGGCACCAGGTTCATGGTGACTGTGGGTGATCCTGTGGTTTTGGTGAGCCTGTAGAAACAACTTGA
17	BC15	16294	16.874	81.679	TGCAGGTGAAGAAGCTGGATGTGGAGGTCACGGGCTGCCGTCATTACACGTGGTCTGCGGTTGTGAGGCCGGTTG
17	BC15	881	16.875	81.697	TGCAGGCGAAGAAGCCGGATGTGGAGGTCCTGGGCTCCACGTGATCTACGGTTGTGACGCCGGTTGGCCATACTA
17		15185	20.181	81.799	TGCAGGTGAAAAAGCCGGATGTGGAGGTCCTGGGCTGGCATGGTTACACATGGTCGGAGGTTGTGAGGCCGGTTG
17	BC15	11095	111.45	86.727	TGCAGGTATAATGCATTACATGTTGTTATAGGCATGTTATAAGCATGCATAACCATTTATAACAAGCCTTTGGTG
18	BC07a	17088	0	0	TGCAGGGCTTCCAGCTCACCCACTCCCTGGGAGGTGGAACCGGCTCTGGCATGGGCACCCTGCTCATCAGCAAGA
18		18147	6.019	0	TGCAGGTGGCGACAATGTCACGAGGAGCACAGCCCTGGCAGCTCCAACCAATCTCTGTACAAGCATGAAAAAGTA
18		18397	8.915	0.517	TGCAGGAAGGGTACCACATGATTAGGGAGGAGGATGTCTTCCCTGTAATGCACAGCGTTGAGATTGCCTGCAATG
18		5654	8.915	1.034	TGCAGGCCGAGCCGACATTTCTTTGGGTTCGCTGTTAGCCCCGCCAACTGGTTTAGATGTGTCTCCCACTCGCTT
18	BC07a	16656	8.916	1.551	TGCAGGGAACCTCGTTTAATGTGACACGTCCATCTTAGTCTACATCTCAACTGTGGTTATACAGAGTGTGCGATA
18	BC07a	15826	8.916	2.068	TGCAGGCAAAAACAAGGCGGCTGGCAGTGCCTTATTTATCTATTGTCAAGCCCTTCATCTTCCAGTGCATTGCCA
18	BC07a	14744	8.917	2.585	TGCAGGTCCAGGTGGGGCAGGATGGCTGACAGCAGAGCCACCACATTCCCTCGGATTTTGTGGAGATTCTCCAGC
18		13415	8.917	2.592	TGCAGGGAACAGGAGGGGGAACACTTACAACAATACAACCCATTGGTAGACACTGTCAGAGACATGGCAGCTTTA
18		17857	8.917	2.6	TGCAGGTGAAAGACGGAGGTCCGGATCTGCTTGATCTACAGGAGAGCACACAAATCTTTCATTAGGCGGGACATA
18	BC07a	612	8.917	2.608	TGCAGGGAGTTTTCAATGTAGGTCTCCTCAGCCTTGGCCTCCGGACCCGACAGAGCGTATAGTCATTCCAGTGGT
18		18420	8.917	2.614	TGCAGGCTCATCTTGACATGACCCTCCAGCATGACAACGCCACCAGCCATACTGCTCGTTGTGTGTGATTTTCTG
18	BC07b	3865	8.917	11.828	TGCAGGTAGCCTACATTCCCCTCGCTGGCACCTAGAGCCCCGAGGATGATGGGATAGTGGGGATCAAAGTTGGTG
18		786	8.917	21.042	TGCAGGGTTCGCTTGGCTGTACAACCTGCCCGTGCCAGCAGCCACTAAGCACCAAGAGGGCCAACCAGTCTAATA
18	BC07b	2429	8.917	30.256	TGCAGGCCAAGAGGGTGTCCATCGACACCACGCCGCTCTGTAACTACGTCAGGATGTTGAGATGGGTCGGCGACG
18	BC07b	2552	8.917	30.256	TGCAGGTTCATGCTCTACAATCTCCATAGAGTACGTCCCCACCTTACGCAGGAAGCGGCGCAGGTCCTAATCCAG
18		2607	8.917	30.256	TGCAGGATCATCTGAGACCAGCCACCCGGACAGCTGATGAAGCTGAGGAGTATTTCTGTCTGTAATAAAGCCCCT
18		4115	8.917	30.256	TGCAGGTGAAGATGCCGGATGTGGAGGTCCTGGGCTGGCATGGTTACACGTAGTCTGCGGTTGACATGCATACGG
18		7867	8.917	30.256	TGCAGGCGCCCGGCCCACTACAAGGAGTCGCTAAAGCGCGATGAGCCAAGTAAAGCCCTCCGGCCAAACCCTCGC
18	BC07a	8109	8.917	30.256	TGCAGGGAGAGAGGAGGGTGTCAGAGACCTAGAGCTGAGCCCCAGCCTAGTTTTCCCCCCTCACTTACTGCATTT
18		10165	8.917	30.256	TGCAGGCTGACGTCGGTAGTCAGATGAGCGGTGTTCCCTCCTACACAAAAAAACATACACATAATAACAGCATAT
18	BC07b	6700	8.917	39.47	TGCAGGCAGAGCGCCTCCAAGCTCCTGACCCCAGAACTGCAAAGAGACGAAAGGTAAGTCCGGTCAAGTCAAGGT
18	BC07a	10910	8.917	39.47	TGCAGGATCGTATGAGGCCAGCCACACGGACAGCTGATGAAACTGAAGTATTTCTGCACAATCTGTCAGAAACCG
18	BC07a	10740	8.917	49.668	TGCAGGTGAAATATCAAAAACAGGACCATAGGCTGTGTGATTTTCCCTACATCACAACGCACTCCCTCGCTGCCT
18		11804	8.917	61.454	TGCAGGTTTGTGGGGAATTTACCCCAAGCCAGCTTGCCCAGCTGGGACGGCCTTGGTGGCGCCCCTAAAGGGAGG
18	BC07a	11767	8.92	73.24	TGCAGGTTTCAGCTGTCACTGAGGCTGCCAGGCCAGAACCAGAACATCATCACACCACAATGTAAATAAACAGCA
18		3129	8.923	75.192	TGCAGGCGAAGAAGTCGGATGTGGAGGTACTGAGCTGGCGTGGTTACACGAGGTCTGCGGTTGTCAGGCCGGTTG
18	BC07a	7890	8.927	77.144	TGCAGGAGTGAGTCACTGCTTTGAAGTTTGCAAAGGACGACAGGGTGTTGTCCAGGGTCACACGAAGGTTCTTTG
18	BC07a	5553	8.932	77.159	TGCAGGGTGATCACGACAGACGCATCCTCACTGGGATGGCAAGCACTGTGTGTGGGCTACTCGGAAAGTGGGATT
18	BC07a	8960	8.936	77.176	TGCAGGTCTCTGACCATGTCAAATATGAACTCACTCTCTTCCACCATGTTCAGCTCATGGAAGCTGCTGATATTC
18		7469	8.941	79.732	TGCAGGTGATGAAGCCGGATGTGGATGTCCTGGGCTGGAGAGGTTATACGAGGTCTGCTGTTGTGAGGCCAGCTG
18	BC07a	9113	8.946	79.776	TGCAGGGGGAAGGGTGCCAGTTGGGACACAACCCTGTTCTGCTGCATAAGAGGGCATCAGGGTCCATCCTTCCCA
18	BC07a	17414	9.25	82.185	TGCAGGCTTTTTAATGCAGAGTGGACCTCGGGCCTAGCGCCAGAGCAGGCAGGCTGTCGAGGTAGACAGAGGGAG
18	BC07a	920	9.463	84.593	TGCAGGCCAGCACTTTGTGCCTGCTCTGGTCGCTACGCAACCCAGACTCATCGCAGCTATAGATTTGTCTTGGTT
18		3299	9.463	84.593	TGCAGGCTCATCCTGCATGACCCCCCAGAATGACAATGCCACCAGCCATACTGCTCGTTCTGTGCATGATTTCCT
18		7742	9.57	87.002	TGCAGGCGCCCGGCCCGCCACAAGGAGTCACTAGAGCGTGATGAGCCAAGTAAAGCCCCCCGGCTAAAACCTCCC
18		7032	9.669	90.241	TGCAGGCTCATCCTGACATGATCCTCCAGCATGCCAATGACACCAGCCGTACTGCTCGTTCTGTGTGTGATTTCC
18	BC07a	5150	9.669	92.194	TGCAGGTATTGTAAATGCTAAATTAAAATTCAGCCAAACAGCTGTACACTAAGTTCCAGAGCCTCCCAGAATAGA
18		15713	9.669	92.194	TGCAGGTGTGATGTTCGGATGTACCGATCCTGTGTTGTTACACGTGATCGGCTATTCCAAGGATGATCA
18	BC07b	15564	9.669	94.146	TGCAGGTCAGAAGCTGTTCAACTGTCACATGTGCAACACATCCTTCTCCACCAAAGGGAGTCTGAAAGTCCACAT
18	BC07b	11239	9.669	94.154	TGCAGGTTGTGGGTCACGGTGGTGCCGTCCATGGGGTCGTCCAGCGTCGAGGGCTCCGGGTTCAGTTGTTGGTGG
18	BC07b	390	9.669	94.163	TGCAGGCTCATCCTGACATAACCCTCCAGCATGACAATGGCACCAGCCATACAGTACTGCTCATTCTTGGCGTGA
18	BC07b	7747	9.669	94.163	TGCAGGCTGAGCTTAAAGCCCCATAGCTCCACTTCAGCACATCCCCTTAATGTGCTGTTTGAGATTCAGAGCACA
18	BC07a	16808	9.669	94.173	TGCAGGTTTTACACGCCAGCCAAGCTTCCGGGAGAGCGCCATGGTCCCCTTTTGAGTAGTGGTTGTTAGGGACAG
18		16344	9.669	94.197	TGCAGGTGGAGCTGGAGGACGGCACCCTACCGGAGGAGGCTCCTCCCATGGTGGGCTCAGAGCAGCAGGGCATGC
18	BC07b	18098	9.669	103.181	TGCAGGTACTTGTAATACAGAGGTGACAGGCTTCCAGTCTATATTTGTACATCCGGTAAATCAGATGGTGGAGCA
18		1117	9.67	106.063	TGCAGGCTCATCCTGACATGACTCTTCAGCATGACAATGCCACTAGCCATACTGCTTGATCTGTGCGTGATTTCC
18		11718	9.67	108.945	TGCAGGCGGATGGGCTCGTCGAGCGGTTCAATAAAATGCTCAAACAAATGCTGCGGTAGGTCATTGAGCAGGACG
18		11307	9.671	111.827	TGCAGGACGGTGAGGAGGTCCCTCCTCCCCCTCTAGACATCGAGGGGTCCCCGGCGTACACGATACAGG
18		14111	9.671	111.827	TGCAGGAGTCTTCGGGGTCAGCAAAGGAACGGCCGTTGCTCAAGTTAATGCTCTTAATGAATTAATTCTCCATCT
18		11850	9.672	135.736	TGCAGGGGTAAGAGCTCCTAGACTAGCCGCCTCAGACAGGTGGAGCGGAGGGAGATAGCGAGTGTGTGTACAAGA
18		13587	10.777	156.353	TGCAGGGTGTGCAGACTTTAGTTCCAGCCTAGTATTCACACACCTGGTTTAACTAATAAAGGACTTAGATGATTA
18		11614	11.171	164.376	TGCAGGCCATAGCACTGAGCCTAGTCATTACCCATTCACACACATGTGCGCGCACACACATGCAGAGAGCCAGTG
18	BC07a	8130	11.216	174.752	TGCAGGACTTATTCAGCTAAATTGACTCCTTATTCGTTTGTTAATTGATCTTGTTCATGACGAAATGAGAGGCGT
18		5038	15.428	185.128	TGCAGGAGGCTACAGCAGTAGGAGGCTGCAGCAGTAGACCCAGACATCAGGTGCACTGTCAGCATGTTCTAGCCT
18		11713	17.305	185.128	TGCAGGTCCTCCCCGTCGATCACACCCTGACCCTTCTGTGGAGTCACACACACACACATGCACATTGCACACACA
19	BC31	18129	0	0	TGCAGGCGATTATAGGCTAATGATCAAATTGTAAAAACAATTTTTTTAAAGTAAATATTCTTAGATCTTATACAT
19	BC31	12934	0	2.9	TGCAGGCTGTGGAAAGCCTGGCGGAGGTTACGTACACGGCTCCTCTCCCTGGCCGCATTCTCTGGGGAGTGTTGG
19		10076	0	2.935	TGCAGGGACACCCCACTCACCTTTGACCAGCTGGTGGTCATGTCCATCCGGTTGGATAACCTGCTGGCTACCGGC
19	BC31	2296	0	2.955	TGCAGGTCGTAGAACTCCAGGTTGCTGACGAACCAGCCGTAATTCAGCCCGGCCGGGGCGTTCTTCAGCTCCTCC
19	BC31	9845	0	2.955	TGCAGGACATCTTCTAGTATGGATGGCCCCAGGTCAAGATTCAGGGAAAAAGACGAGTCTTCCTCGACCACTGGA
19	BC31	1904	0	8.483	TGCAGGTCCAGATTGAGATCATTGCGGTCAGTTGGCATTTTTCGTGCTGCGGTTGGGAGCGGGTGGTCAGAGAGG
19	BC31	15385	0	8.483	TGCAGGTCACAGAACATGTCCTTGATGGGCATCTTTCCCGTCTGAAACACAGGAAATACACTCATCATGTGTGTG
19		20249	0	8.483	TGCAGGCTGTACCCTACAGCTCAGCCCCAAACACACACACACACACACACACACACACACACACACACACACACA
19		13593	0	8.871	TGCAGGCTCATCCTGACATGACCCTCCAACATGACAATGCCACCAGCCAGACTGCTTGTTCTGTGTGTGATTTCC
19		10290	0	9.261	TGCAGGTACACACACAGACACACACACAGACACACACACACAGACACACAGACACACAGACACACAGACACACAG
19	BC31	7422	0	9.641	TGCAGGCAGGGGAGACGGTTGGCCTGCCACGGTTAATAACAGGGTGACTGAGCTGAGTCACACCAGGCAGGGGAG
19		2224	0	10.092	TGCAGGCTCATCCTGACATGACTCCAGCACGACAATGCCACCAGCCATACTGCTCGTACTGTGCGTGATTTCCTG
19		3684	0	10.092	TGCAGGCTGACATCAGTCATCAGTTGAGTGGTGTTTACTCTGACACATTTGTGCGGCTGGCTTCTGGGTTAAGAA
19		7671	0	10.092	TGCAGGAATGTCCACCAGAACTGTTGCCAGATAATGTAATCTTAATTTTTCTACCATAAGCCGCCTCCATTGTTG
19		19211	0	10.092	TGCAGGTTTGTTCCAGCTGATCAGCTACTCGGTGTAGTCAAGTAAACACAGCCCAAACGTTCACCCACCTTTTGC
19		7690	0	10.468	TGCAGGCGCCCGGCCCGCAACAAGGAGTCGCTAGAGCGCGATGAGCTAAGTAAAGCTCCAAGGCCAAACCCTCTT
19	BC31	16898	3.834	10.792	TGCAGGTGTAGATGCCGGATATGGAGGTCCTGGGCTGGTTACACTTGGTGAGGCCGGTTGGACGTACTACCAAAT
19	BC31	6388	7.669	11.134	TGCAGGACCGCCTCCAGCTGCTGCAGCGCCAGTGGGAGGAGATCTGTCACCAGGTAGACACACCTGGCGCGCGCA
19	BC31	574	11.503	12.59	TGCAGGTAGTCTGCACAGAGAGGATCTATTGGACTGAGGGTTAATGCTGTCTGAGCAAGGCTCTACTGCCTTTTT
19	BC31	3414	14.51	13.755	TGCAGGCCTGGAGCCAGCCGAACCCTCAGCAGCAGCGACGGCATCGATCGCATCATCACCTTGCGCCCAGACACG
19	BC31	9758	17.517	13.77	TGCAGGGCAAGATGGCTCTGCCCGTTACACTGGAGCCTGGCACAGCACTAACGGTAAGTTGCTGGGGAGATAGGG
19		4361	20.525	13.784	TGCAGGATCCTGACCTGGAGAGGGAGAGAGGAGAAGGGAGGAGACAGAGAGGAGGAGAAGGGAGGAGACAGAGAG
19		3074	21.737	13.798	TGCAGGGATACCACCATCTCCTTTGACGAACTGGTAGATTTGTCCATCCGGTTGGATAACCTGCTGTTCACCCGC
19	BC31	3799	26.328	13.798	TGCAGGCAGGGCTGTTTCGGTCTGTCTTTTTGTCTATCATGTCTGTCTGCCTGCCTGCCTATCTGTCTGTTTGTC
19	BC31	7933	24.032	13.798	TGCAGGGTGGCCAGACCCAGGTAGCTGCCCTTGGACTTGAAGGTCACCGGGTCAGCAATGATGGAGCGCATGCCG
19		10116	22.885	13.798	TGCAGGCTGACTTCGGTCGTCAGTTGAACGGTGTTTCACATGGCACATGACTCGACCATCGCCTCTCCCGAGCCT
19	BC31	12050	20.59	13.798	TGCAGGTAAGTCCAGCTCCACACCGACCCAGGTTCCGTCTGCGAAATCCGTAGGTCCCACGTAGCGCACAGTGCC
19		14066	25.18	13.798	TGCAGGCTAACTCCCGACGGACGTGCTCGCGCAGGCTACATCTGTAGTGGTCGATAAGGGCCCTGTCGTTCCGTC
19	BC31	9130	27.475	13.809	TGCAGGCTTTAGGTGCAGTGTTACCATAGCCTATGTTTTTCTTGTCTGTCATTTACTCGTCTGTCTGTTCGTTTA
19		11092	29.472	15.301	TGCAGGAGGAACCGCCCCCTGCACTGCAGAGGAGGCGCCGTGACATTTGTTCACATTACTTTAATATTAAATGTC
19	BC31	536	31.468	16.654	TGCAGGACACCTACAGCACCCGATCTCACAGTAAAGCCAAACAGATCATCAAGGACATCAACCACCCGAGCCGCG
19	BC31	4336	31.468	16.654	TGCAGGGGGAGTATCAGCCGTTCAGGGGAGTAAAAAAGGCTGAGAAGAAGACGGAGTAGGAGAGAGGATGAGGTG
19		7387	31.468	16.654	TGCAGGATCGTCTGAGACCAGCAACCCAGACAGATGATGAAACTGGGTTTGCACAACCAAAGAATTTCTGCACAA
19		15312	33.465	18.818	TGCAGGGATGCCAGCATCACATTTGACCAACTGGTGGATATGTCCATTCGGTTGGATAACCTGCTGGTCACCTGC
19		2279	35.462	19.281	TGCAGGCTCAGTCCATATGAGTCATACATCAGCCGGAGAGAGAGAGAGAGAGAGAGAGAGAGAGAGAGAGAGAGA
19	BC31	18274	37.458	19.755	TGCAGGAGCGGAGCTCTGGAGTCCAGTCACGGGGTGCTCCCAGCCTCCTACAGGCCGTGTCATAACTCCTCGCTT
19	BC31	3393	39.455	20.229	TGCAGGGACACAGCATTCTGTAGAGGAGAGAAGACAAGATGCACCAACTCCTCTTCACCATCTGTCATCATTTGA
19		17998	41.452	20.636	TGCAGGTTGACCCTGGAGCAGAAGGAGTTGTGTCGGAGTAGACTGAAGCTGCTGTGTTACTTGGACCGCTTGGCC
19		4656	41.508	21.067	TGCAGGGACAGACGGGTAACAGGACAGGTTATTGAGACGGGTAACAGGACGGGTTATTGAGACGGGTAACAGGAC
19	BC31	16211	45.643	21.094	TGCAGGAAGGGTACCACATGAGGAATATGTCTTCCCTGTAATGCACAGCGTTGAGATTGCCTGCAATGACAACAA
19		17525	49.778	21.117	TGCAGGAGGAACCGCCCCTGCAATGCAGAGGAACCGTGACAACACATAGGATCATACAGTTCTGTCCTATACAAC
19		18421	49.778	23.46	TGCAGGAAGGGTTCCACATGAGGGCAGGAGGATGTCTTCCCTGTAACGCACAGCGTTGAGATTGCCTGCAATGAC
20	BC20	10082	0	0	TGCAGGAAGCTCCAGCATGTCATCTCAACTGACACTGTCAGCTGCCATTCACCAGCTCGACCAGAGACCTTATGT
20		6064	1.619	1.78	TGCAGGACACTTCCCGGCCCATGAGAACCCTTTGCAAAAGCAGTCACGGGTCTCTCCAAGGAGCCAACACCCTTA
20	BC20	17376	3.237	1.795	TGCAGGTCTGGGAGAGTCTTGCTGGTCTGGGCGGGGTGTCAGTTGATCTGTTGCTCCTGTGTGAGGTGTTGGGGC
20		492	4.856	4.107	TGCAGGACGGACCCGACTTACGGGCCACCGAATTACAGGCCTTTCACAAACACTATGTCTGCTGTCTCTATCCCG
20	BC20	8878	5.872	4.115	TGCAGGTGCCCGGCCTGCCACAAGAAGTTGCTAAAGTGCGATGAGCCAAGTACACTCTCCCCAGCCAAACCCTCC
20		15398	6.887	4.12	TGCAGGGTCGCCATCTGAGGGCCCTCCATGAGTACGAGGCTCACTAACACTCACTGACACTCGCTGACTCCGTCA
20	BC20	7290	8.263	4.125	TGCAGGCTGACCCCGGTCATCAGTTGAATAATGTTTCCTCCGACACGTTGGTGCGGCTGGCTTCCGGGTTAAGCA
20	BC20	4132	9.638	4.129	TGCAGGATTCCCCTAGTCATGCCACGGGAGTCCTGATCCACACACACCACTGTTAGATCTGTCAGTCCATCCTCT
20		213	11.014	4.133	TGCAGGCCAAGTTTGGCCCGTGGGTGATTTTACAAGTCTTCTGAGCAAAAATAAATAAATTTCCAAAGTATTCCC
20		479	11.014	4.133	TGCAGGTGCTCAGCCCGCCACAAGGAGTCGCTAGAGCACGATGAGCAAAGTAAAGCCCCCCTGGCCAAACCCATA
20	BC20	1502	11.014	4.133	TGCAGGGGGTTAGACTAGCATGCAGCTCCACTGGCCCTCAGACACACAGCAGACTAGACTGAGGATGTGAACCAT
20	BC20	2319	11.014	4.133	TGCAGGCGCCCAGCCCGCTACAAGCAGTCGCTAGAGCACAATGAGCCAAGTAATCCCCACCCGGCCAAACCCTCC
20	BC20	2825	11.014	4.133	TGCAGGCTGCTGATGAGCTGGTCGCTGACAGGCTGGTCCTGGGGCTGGATGCTGATGGGCTGGTCCTAGGTTGGG
20		7477	11.014	4.133	TGCAGGTGTCTCATATCTTCCCCGGTGTATTTGTCCCTGTGTTTCCTGTCTCTCTGTGCCAGTTCGTCTTGTCTT
20		15712	11.014	4.133	TGCAGGAAGCTGAGCCCCCGGTGTGTGGGGCCCTTCAAGGACCTCTGGAGGGTCAACTAGGTAACGTATAAATTA
20		6298	11.024	4.137	TGCAGGCTGACTTCAGTCATCAGTTAAACAGTGTTTCCTCTTGCACATTGGTGCAGCTGTCTTCCGGGTTAAGCG
20	BC20	18187	11.035	4.141	TGCAGGGCTCCTCACAGTGCTGCACTGTCCCTGGGTGGTGGAGAAGGCTCTGGCGGCAGCGGCAGGGGATAGCGG
20	BC20	184	11.042	4.145	TGCAGGCCAGTGAGCCCTTCATGGAGAAGTACAGGCTATCTCAGGCAGATGCCCCTGTCAACCGTCTGCCTGAGA
20	BC20	6447	11.042	4.145	TGCAGGAGCTTTTTCATCTCCATCTCCTGGCGGAACTTCTGCTGCAGCTGCTGCTGCTTGAGCTTCCTTAGCTGC
20	BC20	10982	11.042	4.145	TGCAGGTCCAGTATGGTGTTGTCCCGGGCTTGTCTGAGGGAGTGGGGCACCGTAGAGGCCATGTGGTGATCTCCA
20	BC20	11319	11.042	4.145	TGCAGGCTTAACAATACAGGTAGAATGTGTTGTCACAAGGAACACTTTAATCTACCAGATAACGAACCAGAACGA
20		14010	11.042	4.145	TGCAGGGTGTGGCTGAGGAAAGAGATTACATGTCAGACAGTGAGGTCAGCAACATCAGGGAGACCAGAGGGAACA
20	BC20	14273	11.042	4.145	TGCAGGATTTCTGTGGAATTGTTGCTTAGGACATTTGCACTGCTTAGGGCTGTGTGTGTGTGTGTGTGTGTGTGT
20	BC20	15016	11.042	4.145	TGCAGGTGAAAGGACAATGGGTCTAGTTGTCCTCGGGTCAGTTTGGAACGGGTCGCTATATTAAAAAAATGTATT
20		16978	11.042	4.145	TGCAGGTCATGGCAGTGCTGTTATTGGTTGGATCTCAGTGGTTGGATCTCAGTGCTGTTATTGGTTGGATCTCAG
20		2268	11.049	6.151	TGCAGGCCCAGCTCAAAGAGGTCAGTAGCCCCAGTTGCAGCTATCTAATTTACCTATTTGCATATTTTAGTGAGA
20	BC20	10765	11.049	6.151	TGCAGGGACTAATTTTGGACACTTCTTAAAAATGTGCACCTATAACTGCCAACTCATACCAAAGCCAATACCCAA
20	BC20	10886	11.049	6.151	TGCAGGATCGTCTGAGACCAGCCACCCAGACAGCTGAAGATACTGAGGACTATTTCAGTCTGTAATAAAGTTATT
20	BC20	17193	11.049	6.151	TGCAGGATGTGTACCACATGAGGGAGGAGGATGTCTTCCCTGTAACGCACAGCGTTGAGATTGCCTGCATAACAA
20	BC20	15051	11.051	7.151	TGCAGGCTTCTCAGTGCCGTCCCCAGATTACAGAGCAGGGAGGGGGGGCTGTAACTGACAGGCCTCGGACTAAGC
20	BC20	2628	11.053	8.322	TGCAGGTTAAGGTGAGTATGGTTACTAACCTGTAAACAGGTTCTTTGGAGTTCTCTCTGGTCTCTGTCTGACTGC
20	BC20	9696	11.053	8.322	TGCAGGGCCGAGTCCAGACACTGACCACTCTTCCTGTGGGCCTCGTTCGCCATGGACGAGATCTCAGAGTCACAG
20	BC20	4366	11.054	8.34	TGCAGGGTACTGATTGGGTGGTCCAGCTGTGAGGATACAGTACTGTCTCTGTGGTGAGATCCAATGCCTCAAGAC
20	BC20	534	11.056	9.08	TGCAGGCAAGTGACCGCTTTGATGTTTGCAGAGAACGAGGATGTTGTCAAGGGTCACGCTAAGGTTCTTTGCACT
20	BC20	3681	11.058	9.819	TGCAGGTTCATGCTCTACAATATCTGTAGAGTACAACCTTTCCTCACACGAAGCGGCGCAGGTCCTAATCCAGGC
20	BC20	3932	11.06	10.559	TGCAGGGAGACAGCGTGGCTGAGCTGGTCCAGGTCTGCTGGGTCTGTTATGGCCTGTTCGTACTATAAGGATACA
20	BC20	11163	11.062	11.843	TGCAGGATACAGTTCAGCCTGAGTCCAGCTGCTACCAGACAGGGAAGACCCAGGATGCAATAGATATGACACACA
20	BC20	16556	11.064	13.128	TGCAGGTGATGCGGTGGCGGCTGGCGATGCGCTCTGTGAGATCGAGACGGACAAGGCCGTGGTTACCCTGGAGTC
20	BC20	716	11.069	14.412	TGCAGGGCCAGTTGGAGCTTCTTCCTGTGCAGCGGGTGTTTGATGCCCAGCTCCTAAACACACACGCACATGCAA
20		15083	11.075	14.641	TGCAGGCTCATCCTGACATGACCCTCCAGCATGACAATGCCACCAACCATACAGCTCATTCTGTGCTTAATTTCC
20	BC20	5961	11.77	18.16	TGCAGGAACAGACCCAGGTCTGCCACCTCCCTCACCACCGTACCGTTAGGCAGCTTCAGGTCATCAGCTGGGTTC
20		16019	13.404	36.264	TGCAGGTGAAGAAGCCAGATGTGGAGGTCCTGGGCTGGCGTGGTTAGACATGGTCTGCGGTTGTGTGCCGGTTGG
20		5498	14.43	37.966	TGCAGGCGCCCGGCCCACCACAAGGAGTTGCTAGAGCGTGATGAGCCAAGTAAAGTCCCCCCGGCCAAACCCTGC
21	BC04a	2692	0	0	TGCAGGCACTCGGCCCACCATAAGGAATAACCAGAGCACAATGAGCCAAGCCCCCCCCGGCCAAACCGTCACCTA
21	BC04a	3202	0.468	0	TGCAGGCACCAGGGGGAAGCCTCTCTTTGGACGGGACCCTCCAGGAAGGGGGGCCAGCAGAGTAAGGGGGCCTGG
21	BC04a	1049	0.935	4.94	TGCAGGCAGAGATAGAGAAGCATCAGGAGGACTGGGATCCAGAGGACCCCCGGGACTACATAGACACATACCTCA
21		6159	0.935	4.94	TGCAGGAAGGGTACCACATTAGGAAGGAGGATGTCTCCCTGTAACACACAGCGTTGAGATTGCCTGCAATGACAA
21	BC04a	7609	1.403	9.299	TGCAGGGGGCGCCACTCTGAAATGGTAATTTTCAGAGGAGCATCTGGTCGCGGTAGCGAGGGGTGGTGATATCTA
21	BC04a	15239	1.871	9.299	TGCAGGAGATTGGGTCTTACCTCCCTGAAGCTCCCGCTCCTCTCAAACCTATAGGCTATGACCCCCTTAGAGTCC
21	BC04a	16798	2.339	9.299	TGCAGGCCTCGATGCGCCTGGGGACCCGGTCATCACATTCCTGTACTGTATGCGCGAAAATGACCTTCTCTGCCT
21	BC04a	14431	2.34	9.301	TGCAGGATCATCTGAGACCAGCCACCCGGACAGCTGATGAAACTTTGCACAAACGAAGAATTTCTGCACAAACTG
21		19440	2.34	9.301	TGCAGGGATGCCACCATCTCTTTCGACCAACTGGTGAATTTGTCCTCACCTCATGTGAGTTTGCACCCCACTCAT
21	BC04a	8096	2.344	9.611	TGCAGGCTGCACCACCTGCAGCTCCCAGCCCACTTTGTAGTGACGGAATATTTATCATATGTATATTATATACCG
21	BC04a	11725	2.883	9.974	TGCAGGCACAGAGAGCTGTCAGAGTGCGTCCATTTCAGCTCATATAGAGACAACAGGCCCTGATGAGCCCAGCCA
21		6166	3.423	10.367	TGCAGGCAGTCGGCCTGCCACAAGGAGTCGCTAGAGCGCGATGAGCCAAGTAAAGCCCCACCCTCCCCTAACCTG
21	BC04a	3051	3.962	10.884	TGCAGGTGGTGAAGGTAGGCAACAACACATCCACTGCTGATCCTCAACACAGGGACCCACAAGGGTGTGTGCTCA
21		5521	10.168	11.4	TGCAGGAAGGGTAACCACATGAGGGAGGAGGATGTCTTGCCAGTAACGCACAGCGTTGAGATTGCCTGCAATGAC
21		4467	11.32	11.808	TGCAGGAAGGGTACCACATGAGATTGCGTTGAGATTGCCTGCAGTGACAACAAGCTCAGTCCGATGATGCTGTGA
21		3270	12.472	12.157	TGCAGGTCCACACCGAGAGTTCGGTGTTCAGTTTTGGATTCCTCGGCAGGAGGCTTGGTGGCCTGGTCTGAGGGG
21	BC04a	404	14.192	12.506	TGCAGGGCATTCTCCTTGGCGGTTCCCTCCTTCCGCAGCTCCTGCTTCTCCACCTCTGTCTCAGAGATGGCCCTC
21		648	28.864	12.506	TGCAGGGCCTTGACATCCTCCAAGGCGTTGTGAGCCTCGTACGTCTTCTCGAGGAACACCCTCACCAAGGACTTC
21	BC04a	2024	15.883	12.506	TGCAGGTTTACACTCGCTCCGTCATTGACCCCATCCCTGCTCCAGCCACGTGTCCAGATGGAGACGCAGCCTCCA
21		4873	28.864	12.506	TGCAGGATTGTCTGAGATCAGCCACCCGGACAGCTGATGAAACTGTGGGTTTGCACAACCAAAGAATTTCCACAC
21		5515	28.864	12.506	TGCAGGCGCCCGGCCCGCCACAAGGAGTCACTAGAGCGCGATGAGCACAAGTAAAGCCTCCCCGAACCCGGACAA
21		7132	28.864	12.506	TGCAGGAGGCTTTTTGCCCTCTGGTAGGCCATCATTGTAAATAATACTTTATTTTTCTTAACCGACTTGCCTTAG
21		7299	28.864	12.506	TGCAGGAAGGGTACCACATGAGGGAGGAGGATGTCTTCCCTGTAACGCACAGCGTTGAGATTGCTCAGTCTGATG
21	BC04a	11484	12.5	12.506	TGCAGGCAGCGTTTTTGTAGGTGAGATAAAAGCCCCCACACGGGCAGCTGTGACAGAGGGGGTAAGCCCTTATCA
21		11950	28.864	12.506	TGCAGGCACCCAGCACGCCACAAGGAGGCGCTAGAGTGCAATGAGCCAAGTATAGCCCAACCGGCCAAACCCTCC
21	BC04a	15518	28.864	12.506	TGCAGGGGTGCATTCTTAGTCTCGTCCTGTACTCCCTGTTCACCCACAACTGTGTGGCTACACATGACTCCAACA
21	BC04a	15533	32.304	12.506	TGCAGGGTCTGGGTCAGGGCGACAGTCCAGGTAGTCTGGGTTTAAGGTGAGCATGGGGTCCTTATCGTCCTGGAA
21	BC04a	15674	12.487	12.506	TGCAGGCTCATCCTAACATGACCCTCCAGCATGACAATGCCACAAGCCATACTGCTAGTTCTGTTTGTGATTTCC
21		16187	28.864	12.506	TGCAGGCTCTCCTTCGCTGCAGTCACCTGAGTAAAACATTTGAACGTGTTAACCCTCACAAGGCTGCTGGCCCAG
21	BC04a	16494	14.192	12.506	TGCAGGTTGTTTAATAGTATTCCATAATGAATACTCCCGAGTGGCGCAGCGGTCTAAGGCACTGCCTCTCAGTGC
21	BC04a	16829	28.864	12.506	TGCAGGAAGGGTCCTCTGGTGGACAACAGAACTCCAGGGACTGGACAGCTGGTCGGCATGGAGACGCACCACTAA
21		18314	17.574	12.506	TGCAGGCTGCCTCGGTGTCACATCTGCTCCTGCTCCCCCACTCTGGTGCTTGAGGTTACCAGTTCACTCATCATT
21		7898	44.381	13.58	TGCAGGACTGCAAGAGCAAGTCTCTGCCTCTCCTGGACCTGGATCCTGACTCAGAGGAGGGGGCCAATAACTCCT
21		9253	34.99	13.58	TGCAGGAGAGCAGGAGGACACACCTGGACAACTACCGCATCAGGGGCCAGGTCTGTCTGTCCGTCCGTCTGTCTG
21	BC04a	15586	36.687	13.58	TGCAGGCTACCAGAAGTTTGTGGATCCAGGGATCTCACCTGAGTTCCAGGCTGCTGCCATCCGCTTTGCCTCCAC
21	BC04a	15603	40.534	13.58	TGCAGGATCTGAGAGAACAGACCTCCTAGTGTAGCTGAGACAGAATAGAGAAATACACGTTGGTTAGCCACAGGA
21		9086	48.229	17.157	TGCAGGCTCATCCTGACATGACCCTCCATGACAATGCCATACTGCTCATTCTGTGAGTGATTTTCTGCAAGACAG
21		17776	52.076	17.167	TGCAGGCCAACTCTCGATGGACGTCCTTGCGCAAACTGCAGCGATAATGGTTGATCAGGGCCCTGTCATTCCATC
21		4348	52.076	17.174	TGCAGGCTGACTTTGGTCGTCAGTTGAAAGGTGTTTCCTCCGACACATTGGTGCAGCTGACTTCCGGGTTAAACG
22	BC13	11998	0	0	TGCAGGGTGGACACCTGACTGACCGCCTGCCCCACCATGACCGGCTTCATGTCTGTCCTCCCCCCTATCGTCAGC
22	BC13	6589	0	4.495	TGCAGGCCCAGCAGCTGAAGACTGTTCAGGTGAGACCTGATACATTTAATAAAATTACAAAAAAATTCTCCCTAA
22		14594	0	14.962	TGCAGGTACCCGGCCCACCACAAGGAGTCACTAGAGCGCAATGAGCCAGGTAAAGGCCCCCTGGCCAAACCCTCC
22		652	0	17.576	TGCAGGTGAAGCCGTATGTGGAGGTCCTGGGCTGAAGTGGTTACAAGTGGTCTGCGGTTGCAAAGCCGGTTGGAT
22	BC13	17822	0	17.777	TGCAGGGGGGAAGTGGGGGCCCTGGGGGTGTGGTGCCGGCAAGATGGCCTCTCACCCAACGTCAACAAAACATAG
22		3947	0	21.07	TGCAGGAGCGCCATGAACCGTTACCTGATCTTAGCAGAAACCTTGTTGATACGGGTTGTTTCTGCAACCGGCTGA
22	BC13	7476	0	21.07	TGCAGGATTGTCTGAGACCAGCCACCCAGACAGCTGATGAAACTGTGTCTGTAATAAAGCCCTTTTGTGGGGAAA
22		18266	0	21.07	TGCAGGGGATCTGCACTCCCTCTCTCGAGAGAGTGCGGCCGGTGGCACAACGTTGACACTGACACACGTCACCAC
22		19321	0	21.07	TGCAGGCGCCCAGCCCGCAACAAGGAGTCGCTAATACGCCATGAGCCAATTAAAGCCCTCTCCGCCAAACCATTC
22	BC13	4192	0	21.135	TGCAGGGGACACTACCACTGGTGAAACCTCAGGTTTGAGTTCCTCTGTCACAACCAAAAAGTCAGACTGGGGGTA
22		1518	0	21.204	TGCAGGAGTCGCTAGAGCGCGATGGGCCAAACCCTCCCCTAACCCAGATGACGCTGGGCCAAATGTGTGAAGCCT
22		1874	1.565	24.223	TGCAGGAAGGGTACCACATGAGGGAGGAGGATGTTTTCCCTGCAACACACTGCGTTGAAATTGCCAGCAATCACA
22		519	1.591	24.224	TGCAGGTTTTGGTAGGGGGCCGTGTCAGTGGCATACCTCTCGTGTCTGAGCCGTTGAATTGCGACTCTACTTTGT
22		17678	1.618	25.72	TGCAGGATCATCTGAGACCAGCCACCCAGACAGCTGATGAAACTGTGGGTTTGCACAACCAAAGAATTACAGCAC
22	BC13	14420	1.621	25.721	TGCAGGCACACAGAGCCAACACCAGAGGGTAGCGGTAACACCAAACCCATAGGTTTACATGTCTCAACACGACTG
22	BC13	3000	1.624	25.722	TGCAGGTGCGTTTCACAGCTAAGGCGAGGCAACAACCAATGGATGTGTGCCATGTCATAGACTGTGTCATCGACT
22	BC13	16123	1.624	25.722	TGCAGGGTCTCCATTAGCCATCCCTCCAGAAACTGTCCCAGGCTGTTAGAGCACAGCAGGCTAAGCCCCTCAGAG
22		18145	1.626	25.723	TGCAGGAGCGAATCACTGCTTTGATGTTTACGGAGAATGACAGGGTGTGGTCCAGGGTCACTCCAAGGTTCTTTG
22		8494	1.629	25.724	TGCAGGCACCCGGCTTGTCTTAAGGAGTCGCTAGAGCGTGATGAACAAAGTAAAGCCCCCCCGGCCAAACCCTCC
22	BC13	14179	1.632	27.217	TGCAGGCTGGGGTTCAGACAAGGTGCAGCTGTACTGTAGTCAGGACGCGGCTCCCTACCAGGCAGGGCTGTGTAC
22	BC13	8384	2.107	27.229	TGCAGGTGTGCACACATCCATCCACACATACGCTCACACACACACTCGCCCTGTGTATAGATAGCTCTTTAAGAT
22		9288	2.582	27.24	TGCAGGAATGGACCCACACAAAGACCGCAGAGCGGACAGCGTCAGGCACAAACATCCTCTTATCAGGCCCCCCCC
22	BC13	11655	3.056	27.251	TGCAGGCCAGGACCGAGCCCTTCTTCATCCACGAGGCCCGCCAGATGCCCTTCATCAACGCCAGCTACGGACCCC
22	BC13	2995	3.531	27.262	TGCAGGGGGTGGAATGAGATCACACACATGTGAGGTCGCGAGGATGGATACACGGATACGCATGCACACAAATAC
22		1434	4.006	27.274	TGCAGGCCCACTGCTCTAAATCACATTCTAATGCAACAACTACAGAAATGTTGCATTGGTGTAAGACAATCCAGT
22		16797	4.035	28.9	TGCAGGTACATGTTGGAGAGCTACCTCACCATTGCTCTGACTGTTCGAAGGCGTTCTCAGACAAAAGGCAATTTG
22	BC13	15693	4.061	30.526	TGCAGGACCGGACTCTCCCTTCTCTCCTCGCTCTCCTCTTGGGCCCTGTGACAGTGGGGCAGTGTGTTAGTGTCT
22	BC13	3237	8.28	32.152	TGCAGGCTGACTTCAGTTGAACAGTGCTTTCTCCGACACATTAGTGAGGCTGACTTCCAGGTTAAGCTGCGGTTG
22	BC13	7979	8.298	32.164	TGCAGGCCGACCAGCAGCTGATGGAGAGTACAAAGGCCAAGGTGTTCTCTGCCCTCATCTCTGCACTGCAGATAC
22	BC13	10477	8.317	35.539	TGCAGGTTGGTCTCGGCAAAGCGCGCCAACTCATAGAGGATGTCGCTGTATCCAGCGGCAGCGGCGATGTGCACG
22	BC13	16758	8.335	38.463	TGCAGGCTCCCGGCCCGCCACAAGGAGTCGCTAGAGCACGATGAGCCAAGTAAAGCCAAACCCTCCCCTAACCCA
22	BC13	10411	20.264	38.464	TGCAGGACTGCAGCCGCAGCCTGGGAGAAGACACAACCACACGTCAACATCATGTCAAACACACAAAAAACACAT
22		14103	16.288	38.464	TGCAGGAAGGGTACCACATGAGGGAGGAGGATGTTTTCCCTGTAACAGCATTGAGATTGCCTGCAATGACAACAA
22	BC13	19349	12.311	38.464	TGCAGGTAGCAGTCAAACCGTTCACATGCCCACCTGCCAGGCACTCTTTTTCAATTTGCACGTATCTGTTAGTGA
22		3118	32.192	38.465	TGCAGGCACCAGACCCACCACAAGGGAGTCGCTAGAGCGCGACGAGCCAATCAAGTAAAGCCCTACCGGCCAAAC
22		14939	24.24	38.465	TGCAGGCCAAACCCTCCCCTAACCAGGACGACGCTGGGTCAATTGTGCACCAACCCATGGGTCTCCTTTTCGCGG
22		19388	28.216	38.465	TGCAGGGCAGCTTTGTTTTACAGACAGACCATAAGTCACTCGTTCCATTGAGCAACACGTACGACCTGGACAAAG
22		11992	40.145	38.466	TGCAGGGAGGAACGAGGCACAGTGAGACTAAAACCACCATCCTACCAGCTGAAACAGGAAGCCCTTCCATTGCTG
22	BC13	15474	36.168	38.466	TGCAGGAGCTTTCCGGCTTAGTCTACCCAGTGTAGAACGTCGGTCACATCTGCTCTTTCTATTTGTTGAACCGCC
22	BC13	10875	44.121	38.579	TGCAGGTTCATGCTCACAACATCCGTAGAGTACGACCTTACCTAACACAGGAAGTGGCGCAAGTCCTAATCCAGG
22	BC13	640	48.097	40.524	TGCAGGATGCAGCCAGCCTCTCCCTCTTGGCAATTCAGCATTTTCCTCTTTCTACCCTCCTTCCAATCTGGACTC
22	BC13	4789	52.073	40.539	TGCAGGCTGTAGCCTTACCCCCAGTCAGGCCTGTAGGTGTCAGATGCACGGGGACCCTTCAGGACCAGTATCAGG
22		10321	56.049	43.233	TGCAGGCTCATCATGACATGACCCTCCAGCTATCATGACACAAGGCGAGACCCAGATGCAGACACAGGAGGCTGA
22	BC13	632	56.049	46.383	TGCAGGTGGTCTATAGCCTTCTCAAGGTGACCTTTCTCATGGCAACATCATTAACAGCACAGCAGCATTGTTAGC
23		5600	0	0	TGCAGGAGCGGGAGGGCGACACTGGAGTTGTCAACCATGATGGAGAGGTCTTTGTGCGGGCAGGCCTTCCCCGGA
23		5625	0.044	0.002	TGCAGGATATCCCAGCAATAGATTGCAACTCCGCCCCCTTTGGCATTTCTATCTTGTCGGGAAATGTTGTAGTTA
23		8528	2.767	0.004	TGCAGGTTCATGCTCTAAAACATCCGTAGAGTACGACCCTACCTCACACAGGAAGCGGCAAAGGTCCTAATCCTG
23	BC18	6468	2.779	0.007	TGCAGGTGAGACCACCAGCAAAAGCTCTCACACGCGCCTCGGTCTCTCTACAGGGTTCTATTCATTAGAGCACAC
23		16135	2.782	0.011	TGCAGGAGTGTCTGACATTAGCCACCTGGACAGCTGATGAAACTGTGGGTTTGCACAACCAGAATTTCTGCACAA
23		2242	2.784	0.014	TGCAGGACACCTACAGAGCCCGATGTCACGGGAAGGCCAAAAAGATCATCAAGGACATCAACCACCCGAGCCACA
23	BC18	14617	2.786	5.367	TGCAGGCTGCCTACCTAGCCAAGCCGGGCCGCGTGCTGGCCGCCTCGCTCAACATCAGCTCCACGGACGACGTGC
23		1503	2.786	10.72	TGCAGGACAGGTACAGGATGGCAACAACAACTGCCCGAATTACACCAGGAACGCACAATCAGTGCTCAGACTGTC
23		18118	2.786	10.72	TGCAGGATCAAGATCGGTACATCCGAACATCACACCTGTGGGACAGTATGACAACAACAACTGCCAGAG
23		4184	2.786	18.412	TGCAGGTGAAGAAGACGAATATGGAGGTCCTGGGCTGGCGAGGTTACACGTGGTCCGCTGTTGTGAGGCTGGTTG
23		12056	2.786	18.701	TGCAGGTTGGAGTCCTCACGGAATAGGGAGGCCAAGTAGCACTCCATCAGGCCGTGGTTGAGGGCCAGCCGCAGC
23		20167	2.786	19.889	TGCAGGGATGTCCTTGTCCCATCCGGCACTAGCGACTCCTGTGGCGGGCTGTGCGCAGTGCACGCTGACACGGTC
23		2419	2.786	21.076	TGCAGGTACAGTACGATGATTTATAACTTGTTATAAAGTATGTATGAGCCTTTATCATGTTATATAATCTTATAA
23	BC18	6560	2.786	24.744	TGCAGGACGCAAAGTTCTTTGTTTGTCAGACAAATCATTGACTCACACATTGAAAAGGGCGAGGAACGAGATGGA
23		6192	3.432	28.413	TGCAGGAAGGGTACCACTTGAGGGAGGAGGATGTCTTCCCGGTAACGCACAGCGTTGAGATTTCCTGAAATTACA
23		6473	4.076	31.916	TGCAGGCGCCCGGCCCGCCACAAGGAGTCGCAAGAGGGCGAGGAGCCAAGTAAAACCCCCAAACCCTCCCCTAAC
23		1913	4.079	38.377	TGCAGGCTCATCCTGACATGACCCTCCAGCATGACAATGCCACCAGTCATTCTGCTCACACTGTGTGATTTCCTG
23	BC18	18262	4.079	44.838	TGCAGGACCTGCGGCACACGCTGCACCTCAAGGCCATCCTGGCGCACGAGGAGCACATGGCCAAGCAGTACCCCG
23		10157	4.079	61.254	TGCAGGGACGGGGGCCTGGAAATAAAAACATTTAATGAATACAATGTAAATATAGAACAAAACACACATCACAAC
23	BC18	15223	4.079	74.511	TGCAGGGAGAGCTGCTGAGCCCGTGTCGCTGTAAGGGTTCTGTGCGCTGCACCCACCAGCCCTGCCTCATCCGCT
23		10927	4.079	87.768	TGCAGGACACTTACAACACCCGATGTCACAGGAAGGCCAAAAAGATCCTCAAGGACAACAGCCACCCGAGCCACT
23	BC18	16581	4.079	101.026	TGCAGGGAGAGGACAAGAGATGGACGTAGTGGCATTAGCATTTAACAATAAAAACAGACTTGAATCATTTGCTTA
23	BC18	8279	4.079	103.305	TGCAGGTGATGTTGCTATAATGCAGAAACTACAAGTGGATGAGAACATGAGATTGAGACTATAACAAGTGATTGA
23		6834	4.079	105.584	TGCAGGGACGGGGCTGGGATAAATAAAAAAAATAAAAAAAATAGGACAAAACATACATCACGACGAGAGACACTA
23	BC18	17288	4.08	107.863	TGCAGGACAAGAAGGTACACCGGGGTGTGGGGATGTGTATATAGAATGTGTCTGTACTGTATGGTTTGAACTCAA
23	BC18	5252	4.08	108.725	TGCAGGGAGACGTTTCTGCAACGATTGACTCAGACACCCCACATCCCCATTACACTGCATCACACTGAGCTCTCA
23	BC18	6445	5.571	109.846	TGCAGGCAGCTGGCCCACCACAAGAGCGCGATGAGCCAAGTAAGGCCCCCCCAGCCAAACCCTCCCCTTATCCGG
23	BC18	6849	5.571	109.846	TGCAGGAGATCAACATCTCCACACGCTCCACCTTCCTCAGCCCAGGCAAGTACAGTGTAGAAGGTTACAGGTTAC
23		9228	5.571	109.846	TGCAGGTTAATGCTCTACAACATCCGTAGAGTACGACCCTCTCTCACACAGGTCCTAATCCAAGCAGTTGTCATC
23	BC18	11424	5.571	109.846	TGCAGGTCACATGAATATGAGGATTGAAATTGTCCGTCCAATAGAGATGTGCCATTATCCTGTGTTATGTTAGAC
23		12023	5.571	109.846	TGCAGGGTATCTACATTATATACTATAGTAATCATTTGACCACGGCAACCGCAGAAAGTGAATAGAAGATCACCA
23		15774	5.571	109.846	TGCAGGAAGGGTATCACATGAGGGAGGAGGATGTCTTCCTTGTAACACACAGCATTGAGATTGCCTGCAATGATA
23		6472	5.571	111.095	TGCAGGCTGATGAGGAACTGGTTACTGACGGGCAGGTCCTGGGGCTGGTTACTGATGGGCTGGTCCTGGGGCTGG
23	BC18	4021	5.571	112.344	TGCAGGGACAGCGTACCAGATCCATGGCATGGTCATTGTGACATCACAGCCCACGTGAACCACAACTTATTTCTT
23		9285	5.572	112.384	TGCAGGCTGCAATATCTTAGTTTGTTATTTTTACATAGTTGGCACATGACAATGATTTTAACATATGTCAAAGCA
23	BC18	17978	5.572	113.631	TGCAGGCTCATCCTGACGTGACCCTCCAGCATGACAGTTCCACCAGCCATACTGCTCGTTCTATGCGTGACTTCC
23	BC18	18392	5.604	114.878	TGCAGGAGGAAACAGCCGTCTGGGGTGCTGGTGGTCACATCCACTACTAGCTGGCCCTGGTAGAACAGACACACC
23	BC18	15331	8.054	114.996	TGCAGGCTTACCAGCCTGTTTCTGCTTCAAAGCAGCAGAGCTTGATGACATATTGGATCCCTTTTGTCAAAGTCA
23	BC18	2753	11.392	115.114	TGCAGGAGACAACAGATGCAGCTAGAGATAGCTGCCCATCCATCCTCCCCAGTCACGCAGCCCTTACCACTTTAC
23	BC18	433	17.259	115.231	TGCAGGTCAGCCGTCCATTCCCCCTAACCCTAACTCTGGCCTGACTCTAAATCAACGGCACCACTGCTCCTAATG
23	BC18	16794	23.125	115.306	TGCAGGGCTGGATATGGGTCTGGGGCTGTCTGAGTGGACCTGGTACACGGCAGGGCTCCCAGGGCTGAGTGTGTT
23	BC18	17980	23.125	115.427	TGCAGGCTCTACTTGACATGACCCTCCAGCATGACAATGCCACCAGCCATGCTGCAAGTTCTGTGAGTGATTTCC
24	BC11	2417	9.581	0	TGCAGGGGCCGTTGACTCACATCCGCACGGTGAGCTTCGGGGAGAAGAGACAGCCAGCCCCTCACGCACACACCA
24	BC11	2775	9.581	0	TGCAGGCCACACTCATTCTGGCCACCATCAGTAGAAGCTCCTGCCATTGCATCCATAGCCTGGATGTCTGGGCTG
24		3718	9.581	0	TGCAGGTGTGATTTTCGAATGTACTGATCCTGTGTTGTTACACGTGGTCTGCCACAGCGAGGACAATCA
24	BC11	3745	9.581	0	TGCAGGTCTCTGCCACCACCATCACACTGTCCCCAGGGCCCATCCCAGCAGACATTGCCCAGGGCCTGGCCCTGT
24	BC11	6214	9.581	0	TGCAGGAGGACGAGCACAGTCCGGACCCCTCCGGGTTCATGGAGACACTGACCTTCGAAGCGGCGGTGGCCACTA
24	BC11	9699	0.151	0	TGCAGGAAGCGGGTAAGAACCTGCTGCTGGATCTTGGGCAGGTCGTACTCAGACAGGGTCTCCTTGCCACGCTCC
24	BC11	9712	7.322	0	TGCAGGGGGCGCCATCCTTCAGCCACTTGGAACGAACCGAGCCTCCCCCACCAGGAATCCCACCGCCGCCATAGT
24		10494	9.581	0	TGCAGGAGTGGGTCACTGCTTTGATGTTTGCAGAGAACGACAGGGTGTTGTCCAGGGTCACGCCTAGGTTTTTTG
24	BC11	11425	0	0	TGCAGGTAATTATACTGGATTAGTGGAAGGTTGCCTGAATGTCCTTGTGGAAGGTGAAAACTGGGGCCTCTGATT
24		16095	9.601	0	TGCAGGTGCCCGGCCCACCACAAGGAGTCCCTAGAGCACAATGAGCAAAGTAAAGCCCCCCCTGACCAAACCCTC
24	BC11	5347	9.601	2.929	TGCAGGCCAAGGTTCACTAGGACAGTGTTTCCCAACCCTGGTCCTCCTAGTGCTCCCAACCGAACACATTTCTGT
24		577	9.601	5.858	TGCAGGGGATGAGATAGGAGGGAGAGCTACGTGTACATAAACACGTATACTTGAGCAATAAGGCCCAAGGAGGTG
24		3635	9.601	8.787	TGCAGGGGCGTTGAGAGGTGCTGGGTCGTGGAGTAGTGCCTCTTGGACGGCTGATTGGATTTCCCACTGTATGGG
24	BC11	6105	9.601	8.787	TGCAGGTGAAGAAGCCGGATGTGCACGTCCTGGGCTGGCATGGTTACACGTGGTCTGCGGTTGTGAGGCAGGTTG
24	BC11	5755	9.601	10.175	TGCAGGATATCTCTCCTTGTAACACTGTCCCCCTGGGCATGAGGGATGGGACGTCTCTGACACGGAGAATATCTC
24	BC11	1207	9.601	11.562	TGCAGGACGTCTCTCCTGACAGCTTCATCATCTCTGTTGCAAATGAGACAGAAGGAATGTTTTGCCCTCCTCCAG
24	BC11	10421	9.601	12.95	TGCAGGGTTACTTCAGCTGTGTGCCTCGCCTCCTGTTCTGTGTTGTTTTTGGAGGCTTCCCCCACTTTATTTGGA
24	BC11	8465	10.184	14.337	TGCAGGATAATGAGACAGAAGTCAGGTTACTTAGTTCAAAATTAGCCATATGAACCATACAGGTGCTGATACTGA
24	BC11	2884	10.763	16.466	TGCAGGAGACAACAGCACTGGTCATACACTCAAAGTGTACTTTAAAGCTTTAGCTGCAGACCGTATTGTTTTTTT
24		3251	10.763	16.466	TGCAGGGCCTGGGTTAACCTCTACATCAACAGATAAGGGTACGGCTAAAGGCTATAAGAACTGGTCGTCAGGTGC
24	BC11	5753	10.763	16.466	TGCAGGCCTACGGTGTTGATACAGGTGCCATTTGGGACGCATACTAAGTCTCTTGCTTTGGCTCAGGTGCAACGA
24	BC11	16417	10.763	18.595	TGCAGGACACACTGTCCTGCTCATCTTGGCCCACGTCCCCTGGGCTCCGATGGGAGAAGAGATGGGTGGACCTGC
24		9036	11.958	18.612	TGCAGGCTGACTTTGATCTTCAGGTGAACAGTGTTTCCTCAGACACATTGGTGCAGCTGGCTTCTAGGTTTAGTG
24	BC11	9083	11.958	18.612	TGCAGGTGGAACTGCTCGGTCCCCTCCAGCTCCTGGCGGATCTTCTGCTGGCCGCGCTCGATCTCAATGTGGAGT
24		2245	11.988	31.992	TGCAGGAAAGCACCCTCACAACATGATGCTGCCACCCTCCGTGTTTCAAGGTTGGGATGATGTTCTTCGGCTTAC
24		6855	12.013	32.048	TGCAGGAGCCCGTGCTACGGGTGGGTGCTGCTATGGTGACCAGTGAGCTGAGATAAGGTGGGGCTTTACCTAGCA
24	BC11	12027	12.037	32.1	TGCAGGTAAGAGCTCCACTAACGAGACATCAACTTTCTAGTTCCCCCTCCCTACACACACACACACACACACACA
24	BC11	11140	12.06	32.144	TGCAGGATTATAGGATGGACCGGTTCCACCTGTTTGGTTCAGGAGCAGTGCCACAAATCTGCTCTGATGAACTAC
24	BC11	14068	12.104	36.846	TGCAGGCTCCTGTGTGCTCTGTAGAGGTGTACTCTGAACAGGTGCAGTAGTGTACACCTCTGTCTGGGTTCCCAC
25		8513	0	0	TGCAGGGCCACACAACAACATAGACAACCAGACTGTAACGCTTTATTGTCCTGTTGCCGGGCAGATTAGTTTACA
25		18194	23.904	29.101	TGCAGGCTCATCCTGACATGACCCTCCAGCATGACAATGCCACCAGCCATACTGCTTGTTCTACTCTTTCCTGCA
25	BC29	11483	47.809	29.221	TGCAGGGTACGGGGGCTGGGATTAAAAATAAAAATGTAGGACAAAACACACATCACGACAAGAGCGACACCACAA
25		4093	71.713	32.104	TGCAGGACAAACCCTCCCCTAACCCGGATGACGCTGGGCCAATTGTGCGCCGCGCCATGGGTCTCCCAGTCGCGG
25		10853	71.713	32.123	TGCAGGCTCATCCTGACATGACCATCCAGCTTGACAATGCAGCCACCCATACTGCTTGTTCTGTGCGTGATTTCC
25		5117	71.714	33.155	TGCAGGCTCATCCTGACATGACCCTCCAGCATGACAATGGCACAAGTCATTGCAAGACAGAAATGTCAGTGTTCT
25	BC29	15781	71.715	33.742	TGCAGGCGTCTCTGGTCGTCAGTCAGCTCCCCAAACTCAGCACTGGTCCTGACCTCAGGGATCTCTTGCCACAGG
25		7978	71.715	38.386	TGCAGGGCGTCAGGTAGGAGGTTCAATCACCACTGAGGTTTTTAAATCACCATTAAAAATCCACCGTTTTAACTG
25	BC29	3613	71.716	45.99	TGCAGGTTTATCCTAACATGACCCTCCAGCATAACAATGCCACCAGCCATACTGCTCGTCTGTGTGTGATTTCCT
25	BC29	1835	74.867	46.006	TGCAGGGATGCGGTTGTAGCTGCCCCCATCAGAAATAAAAACGGTCCGTGCTATCCGGAATCATTGGGACGTCCA
25		2414	74.867	46.006	TGCAGGTGGCCTTGGACTGGGCTACACAAACTCCCTTTGTACATTCTTCCTTTTCTCTGCATTTGATGTTCTCAC
25	BC29	3250	74.867	46.006	TGCAGGCTGTAAGTAAATCGTTATGTTTGTTCCCCTCACAGCCCTTCAAGGAGCGCTGTGAGTGGTTCTATGAGC
25	BC29	4372	74.867	46.006	TGCAGGATGCTCCTAGCAGGCCCAGTTCTTCAGGAAGTCTGAACCCCTGTTCTGCCTCTAGTGGCTATTCCTCAC
25		8084	74.867	46.006	TGCAGGTCTCCCATGACTGGAACTCGAAACTGGTCATCCAACTTCCCAGCAGTTACAACGGAAATGTGTGCGGCA
25		8576	74.867	46.006	TGCAGGTCAACTCCTACAGCTACGACAGCGCTCACACCAAGACCCACCTGCTGCCCCATTTCAGCCACG
25	BC29	17897	74.867	46.006	TGCAGGCGCCCGGCCTGCCAGAGCGCGATGAGACAAGTAAAGCCCCCCCAGCTAAACTCTCCCCTAACCTGGATG
25	BC29	15869	74.867	46.024	TGCAGGGTCAGATAATAATAATCACAGTGGTTAGAGAGGGTGCAACAGGTCAGCACCTCAAGAGTAAATGTAAGT
25		11033	74.867	46.042	TGCAGGTGCCTGGCCCGCCACAAGGAGTCGCTAATTCGCGATGAGCCATGTAAAGCTCCCCCGGCCAAACCTTCC
25	BC29	1977	74.867	46.059	TGCAGGTAGCCTACGTTCCCCTCGCTGGCACCTAGAGCCCCGAGGATGATGGGATAGTGGGGGTCAAAGTTCGTG
25		7153	74.867	46.075	TGCAGGCCAAAGTCTGTCTGCAGAACAGCCATGTTTCCAAGCTGGGAGACAGTCACCTGACCTTGGCCCAGGTTG
25		5438	74.867	46.094	TGCAGGTGAAGAAGCAGGATGTGGAGGTCCTGGATTGGCTTGGTTACACGTGGTCTGCGGTTGTGAGGCCAGTTG
25		5021	74.867	46.113	TGCAGGTTCATGCTCTACAATCTCCATAGAGTACGACCTCACCTTCAAGCGACACAGGTCCTAATCCAG
25		3793	74.875	46.131	TGCAGGTTTTGCTAGCGCGCCATGTTGGTGGCAATGTATTGTCCTCAAAGCGAGCAAAGAAGTTGTTAAGTTTGT
25	BC29	16574	74.875	46.131	TGCAGGCTTTAAGTGTTACCTGAAGTCTATCACTATTTGTCATTACCTTCAGGATTACTTACATTAAGGTATTAC
25		4342	74.883	48.559	TGCAGGAGGGTACCACATGAGGGGGGAGTATGTCTTCATTGTAACGCACAGTGTTGAGATTGCCTGCAATGACAG
25	BC29	10291	74.883	57.332	TGCAGGAGAGGAGCCTCTCGTCCTGGGCAAGTAAAGCCACGTCACTGCATTGACTGCCAGCACCACGTGGGGATT
25	BC29	6677	74.883	60.823	TGCAGGAATGTTACCACTCTTCCCGATCTACAGAAAAAGACAATACAGGACAACGATATTTCATTACAAACGCTT
25	BC29	6575	74.883	71.971	TGCAGGTACACACGGTCAAACACACAGGGGAGAAGCCCTACAAGTGTGAGGTCTGCAGCACCAGCTTCACACAGA
25	BC29	4514	74.883	83.119	TGCAGGAATACACAGACACACGCGCGTGCGCTCACACACACAGACACGCGTGCGTGCACTCACACACACACACAC
25		15111	74.973	95.613	TGCAGGCTAATCCTGACATGACCCTCCAGCATGACAATGCCACCAGCCATACTTCTCGTTCTGTGCGTGATTTGT
25		4489	78.318	99.821	TGCAGGAAGGGTACCACATGAGGGAGGAGGATGTCTTTGCTGTAACGCACAGCATTGAGATTGCCTACAATGACA
25	BC29	17339	81.243	104.03	TGCAGGACTTATTTATTGATAGATATTGGGTAAACATTGCTTTGGCTGGATTGATCAATTGCCAGTGTGGGAGGC
25	BC29	1653	84.031	130.159	TGCAGGCTAACAGTCGGGCCAAAAACAGGCAAATAACAGCGCAGTACAACAGTGGTGTGCGGAACGGCATCTCGG
26	BC10	3842	0	0	TGCAGGTGATGAAGCCAAATGTGGAGGTCCTGGGCTGGTTTCACGTAGTCTGCCGTTCTGAGGCTGGTTGGATGT
26	BC10	17781	0	3.131	TGCAGGGAAACCCTGGTCTGTCTAATGCAGCTGTAGTCTGAGGGGTGTGTCTGGATTGTGTGTCCTGTCCTCTGC
26		6262	0.783	9.059	TGCAGGCACGTGGCCCGCCACAAGGAGTCGCTAGAGCGTGATGAGCCAAGTTAAGCCCGCCCGGCCAAACCCTCC
26		8080	0.783	9.059	TGCAGGCTCATCCTGACATGACCCTCCAGCATGACAATGCCAACAGCCATGTTCTGTGCGTTATTTCCTGCAAGA
26		8471	1.566	9.078	TGCAGGTGCCCAGTCCGCCACAAGGAGTCACTAAAGTGCGTTTAACCAAGTAAAGCCCCCTCCCCGGCCAAACCC
26	BC10	9937	2.349	9.105	TGCAGGTGACTGGCAGTGCCCACTGCACCTTCAACACTGCCCAGCGTGCCGTGGGCAAAGATGACTTCACTCTCA
26	BC10	6450	3.132	12.287	TGCAGGAGGAACAGGTGTTCCTGAGCCGGTTCAGGGACCTGGGACAGCTCTGCATGCTGGACCCCGGTCCTCCTC
26	BC10	17771	3.916	12.288	TGCAGGGAGGTGGCCCGTAACAGAGGCAGGCTGGGTGGGGAGAGGAGGGAGCCCTGGTCCCCCTGGTCCTCCTCA
26	BC10	13902	9.358	12.29	TGCAGGATGAGTGCGAGTAGCGTACGGCTTCTCGCAGCTCCCTCTCTGCAGCTCTCCCCTTAGCAGCTAAGCGAG
26	BC10	1914	14.8	15.666	TGCAGGGACACCTGATACACACACACACCTGGACGAACCCGATACACAGACACACCTGGACGACCCCGATACACA
26	BC10	10048	20.242	16.61	TGCAGGTAAGTGTCTACCAGGGGCGGATAGGCCATCTGGCATTTCGGGTGATTTTTTGGTCTAGTGGGCCTGTCT
26	BC10	17256	25.684	17.566	TGCAGGTGATGCAGATGATTCTAAGTGATGTTTTCCTCCATCCACCCGTTTAATCGGGCCAACTCCAACTACAGA
26	BC10	758	36.568	18.089	TGCAGGAAACATTACATGAGGTGCAGTGCTCAATCACAGACAAACAAGGACAGACCGAAAACAATAACCCAGTCG
26	BC10	13626	31.126	18.089	TGCAGGTTCATGCTCTATAACATCCGTAGAGTACAACCCTACCTCACACAAGAAGCAGCCTGGGTCCTAATCTAG
26	BC10	5886	42.01	19.437	TGCAGGGAGAGCATTAGTGATGACATTACTGCCACTGCAGCCAGCTTTATGACTCTAGCACAGAGCAGAGAGGCT
26	BC10	16223	47.076	19.437	TGCAGGTTTCCTTGAATATCCTGGTGGTTTTCTCCTGAGGAAACCTCACGGTCAAAAACAAAGAAGGCTTGTGCA
26		669	52.141	19.438	TGCAGGACGGTGAGGTGCCGGAGGTCCCTCCTCCCCCTCTGGACATCGAAGAGTCCCCGGCGTACACGATACGGG
26		190	67.338	20.901	TGCAGGAGCGAGTTACTGCTTTGATTTGCAGAGAACAACAGGGTGTTGTCCAGGGTCACGCCAAGGTTATTTGCA
26		411	77.469	20.901	TGCAGGATTGTCTGAGACCAGCCACCCAGACAGCTGATGAAACTGTGGGTTTGCACAACTGAAGAATTTCTGCTC
26		2803	67.338	20.901	TGCAGGCTCTCCTTCACTGCAGCCGAGGTGAGTAAAACATTTAAACATGTTAACCCTCGCAAAGCCCGC
26	BC10	3102	62.272	20.901	TGCAGGGTTGGATAGACTACTAGATGCTGATCTTGGGTCAGTTTAGCATTTTCCGCTAGTAAAGCTGATCCCAGA
26		5318	72.403	20.901	TGCAGGTTCATACTCTACAACATACGTAGAGTAAGACCCTACCTCAAACAAGAAGCAGTCCTGATCCAT
26	BC10	7127	67.338	20.901	TGCAGGTGAAGAAGCCAGATGAGGAGGTCCTGTGCTGCCGTGGTTACACGTGGTCTGCAGCTGTGAGGCCGGTTG
26	BC10	10972	57.207	20.901	TGCAGGATCAACTGAAGGAGCTGAAGTCTGAGATTGAATCTCTGAAGCTGGAGGAGCAGCAGCAGCAAGCTGGAG
26	BC10	5571	77.469	20.902	TGCAGGGCCTCAGCTTGCACCCTCGTCCCCTAGAGGGGCTACCAAGCAGCCGCTCACCCTGCTCTGCAGCCAAGA
26	BC10	6655	77.469	20.902	TGCAGGAACCCGGCCCGCCACAAGGAGTCACTAGAGCACGATGAGCCAAGTAAAGCCGCCACAGCCAAACTCTCC
26		10948	77.469	20.902	TGCAGGAAGCTCCAGCACGTCATCTCTAACCGACACTGTCAGCTACCATTCACCAGCGCGATGAGAGCACCCCAT
26	BC10	17300	77.469	20.902	TGCAGGTACACAGGCCTGGCCGTCTGCCAGTGAGGCTGCAGAGCTGGGACTTCCTGCCTCTCTGGATGCATTCCC
26		1464	77.469	20.905	TGCAGGATTGTTTGAGACCAGGCACCAGACAGCTGATGTAACTGTAGGTTTGCACAACCAAAGATTTCTGTACAA
26	BC10	2468	77.469	23.066	TGCAGGCTACAGTGACTCAGACCCAAAGCATCTGTCCCAGGTTGTATCCAAAATGGAACACTTTATATATCCCCT
26	BC10	7556	77.469	25.018	TGCAGGTAGAGCAGTGAACTGCGTGAAGGAGTTGCTGAGACAGAATGCTGCGTAATTAAAAGGGACAGTGTGGCA
27	BC17	1736	0	0	TGCAGGCACCTGGCCCACTACAAGGAGTCGCTAGAGCGCGATGAGCCAAGTAAAGCCCTCCCAGCCAAACCCTCC
27		8099	0	0	TGCAGGAAGGGTACCACATGAGGGAGGAGGATGTCTTCCCTGTAACGCACAGAGTTGGGATTGCCTCCAAATCGA
27		13623	0	0	TGCAGGAATGCCACCGTTACCTTTGACCAACTGGTGGATCTGTCCATTCGGTCGGATAACCTGCTGGTCAACCGC
27	BC17	17972	0	0	TGCAGGTCCATCTCAAAGCCGATGTAGTGATCTGTGGAGTCCGGCACCTCATTGCGGCAGACTCCCTGGCTGAGC
27		2089	0	1.527	TGCAGGCCAACTCCCGCCGGACATCCTCGCACAGGCTTCATCGGTAGTGGTTGATAAGGGCCCTGTCGTTCCATC
27	BC17	5239	0	3.055	TGCAGGGCCTGGAATGCCGCCTCTGTGCCCTCCATCCATCACACCATCTGGGGTAGGCGTGCCTTTGTTATGTCT
27		11045	0	3.055	TGCAGGAAGGGTACCACATGAGGGAGGAGGATGTAAAGCATAGCGTTGAGATTGCCTGCAATGACAACAAGCTCA
27	BC17	6160	0	3.056	TGCAGGCTCTCTCCAACCCTAATCTAACACATCTAATTCTACTAATCAGCTGCTCACCAGGATTTTGATCAGCTG
27	BC17	4544	0	3.063	TGCAGGAATGAACCCCCCCGGTCTGAGTTGTGCAGCGAGGATCGATGCCAAGGGAGCTCAGGAACGCTGTTGTTA
27		16118	0	3.128	TGCAGGCACCCAGCCTGCCACAAGGAGTCCCTAGAGCGCGATGAGCCAAGTAAAGCGCCTCCCAGTCAAACCCTC
27	BC17	17044	0	6.759	TGCAGGCTGGGCTGAGCTCCAGGCCCCAGGCACCTACAGGGTGGGCTGAGCTCCAGGCCCCAGGCAGATACAGGC
27	BC17	6101	0	6.76	TGCAGGTCCCTGGTGTATTACATGCGCAGCAAGAAAGGCGTGGGGAGCAGGGTAAACAATCTCAGGTGGCACTTC
27	BC17	16081	0	6.761	TGCAGGTGCCTGGGGCCTGGAGCTCAGTTCAGCCTGTAGGTGCCTGGGGCCTGGAGCTCAGCCCAGCCTGTAGGT
27	BC17	7535	0	6.762	TGCAGGTATACTACACACACCCTGGACACACACACACACACACAAACTCCGCCACCCCACACTGCCCCGTTGGGA
27	BC17	17780	0	6.763	TGCAGGTTGTGCCTGTCAAAATGTCTTTAATTACAGCTCTGGTCTGCTTCCCAAATGCCACCCTATTCCTTATAT
27	BC17	9057	0	6.764	TGCAGGCAGAGAGGACAGGGAGAGTGACGTGGTGAAAGAGGACAGGGAGAGTGACGTGGTGAAAGAGGACAGGGA
27	BC17	1178	4.276	6.767	TGCAGGACCTCAGCCACGCAGATACCTCACTGGTAAGCAACCAACAGTCTCTGGCCAAACTTTGAAATGCCTACC
27	BC17	4070	4.412	8.58	TGCAGGATTCTTTTGCTGTGACAATATAGGTCAAATTGAGATCCTATATCTGTAAGCTGAGGAGCAAAAGGAAGT
27		9828	4.547	8.586	TGCAGGTGTTTAGCCACCCTGAGGAAGAGGTGGGGACCCGGCCAGCCGGCCAGGAATGTTTTAATGTTTGGTCAC
27	BC17	5216	4.954	10.236	TGCAGGCGTATCACGGTGAGGGGGACGTGTTGTCTGACTCCCTGTCCTGCCACAGTCAGACTGACTGGCTTAATG
27		6315	5.09	10.236	TGCAGGTTGACCCTAAGGACTTTATGCTAACGGGGCTGAAGGATGCCACGGTGGGCCGTCTGCCAGGCAAGCTGG
27	BC17	8261	4.819	10.236	TGCAGGATGACCCATGTTGCCCCAGAGATTGGCCTGTAGGATGACCCATGTTGCCCAGAGATTAGCCTGTAGGAT
27	BC17	11211	4.683	10.236	TGCAGGGCTGCGACACACACTCGTTCACCTCGATCTGGCAGCGCTCACCCTGGAACCCTGGCACGCAGAAACAAG
27		2469	5.15	10.241	TGCAGGTACCACATTCATCTGTACAAACAATAGTGTGCAAGTATAAACACCATGAGACCACGCAGCCGTCATACC
27		14521	5.21	10.243	TGCAGGAGATTGATGGGTGGCGTAGGAGAGGTGGGCGGAGCCGGGGGGGTCGTCAGTGCTGATGGGGCACACCTG
27	BC17	5447	5.27	10.255	TGCAGGGGCAATGCTCACCTTGTCTCCTTGCACTATTCCACCACCAATATTTTATCTTAACTCATGCTGTGTGTT
27		2800	5.584	12.572	TGCAGGGAGACAGCGTGACTGAGCTGATCCAAGTCTGCTGGGTCTGTCATGGCCAGTTCCTACTATAAGAGCACA
27	BC17	3679	6.159	14.889	TGCAGGACCCCCACTACGTCTGCTATCTGTAGCCCACTACCCCCATCCTGAAGCAAGGAGGCTAGCTGGAGAAGC
27	BC17	3963	6.159	14.889	TGCAGGTCAGTGTTATGAGTGACCATCAGGCACCGTCCAGCTCTCCTGACTGCCCTCAGTGCCCCCAACACATCC
27	BC17	11389	6.159	14.889	TGCAGGAAGCCAGGACATCTAGAGGGGTGAAAGCTGGTCACCGTCCAGCAGACGCATTCTGAAAAAGTCAACAAC
27	BC17	7956	6.733	14.89	TGCAGGTGTGGGCGAATCAGCCCCAGCTCGTGGCAGGTGGTGCTGTCTTTGGTACCCTGATGCCAGCTG
27	BC17	18675	7.308	14.892	TGCAGGGGTAATATCCCCCTCCACAATCTCTCCTTCCCTCTCTCCTGCCCCCCTTTCTTCATCACAGCCACTCTG
27	BC17	1886	7.882	16.395	TGCAGGCTGTTTAGATGGGTCGCAGGCTGTCTTTGGTAGCTACATTATGGAATTTTTCCTGAGAGCAAGTCGTAT
27		13656	10.487	16.395	TGCAGGGGGCATGAGACGGTGGGAGGAAACTCCCTGACCATTTACACACAGACGGAGAGAAGACAACAGGCTTTG
27		15525	41.281	16.396	TGCAGGCTAATCCTGACATGACCCTCCAGCATGAAAATGCCACCAGCCATACGGCTCGATCTGTGCGTGATTTCC
27		323	72.076	16.61	TGCAGGTGAAGAAGCCGAATGTGAATGTCCTGGGCTGGCGTAGTTCACATGGCCTGCATTTCTAAGGCCGGTTGG
27	BC17	15186	72.631	16.824	TGCAGGTCCCTCTGGCACTACACTGCAGATTGCTTCACCTTGACTTTGATGTATTATTCTGATTGGTGTATTGGC
27	BC17	15994	76.66	50.518	TGCAGGAAGGCACCTTCCAGGGGCTGCATAAGCTGGTAAATATCTCCCTGGAGCACAATTACATCCACTCCCTTC
28	BC34	7147	0	0	TGCAGGGTTACTTCCCAAATGGCACCCTATTCCTTACATAGTGATCAGAGCCATATGGGTTATTGTCAAAAGTAG
28	BC34	4904	2.742	1.304	TGCAGGCTCTGGACCTCGTAGGGCAAGACTTGAATACCTCTACCTTAGACATTATGGTTGACTCGCTCAGGCAGG
28	BC34	1388	5.224	2.607	TGCAGGCTAACGTAAATGCTAATGGCTTTGAAGGCTAATCCGGACTGAAAGCTTGTGCCACGATCGCATGGTGCT
28	BC34	2195	5.224	2.607	TGCAGGGTGACAGAGAAGCAATGGCAGACCACATGATGATGCCCATGTCCCACGGCCCTGCAACGGCCCTCCACG
28	BC34	2937	5.224	2.607	TGCAGGCTAGTTGCTTTCTCTAGTTGGTGGCTCCGTGTTAGCCTAGCGGCCTAGCGGCCTAGCGCACTCAGGTCT
28		2990	5.224	2.607	TGCAGGGGCGCTTTAAAAATTCCAAGAACTCAACCGTGAAGGGGGAAGAGAGTATGAAGCGGTACGTACTGCACA
28	BC34	3132	5.224	2.607	TGCAGGACGGAGAGAGAGAGAGGTAGAGCAAGAGGGGAGGGAGGGAGAGGCCATGGCAAGGAAGATAAAGTCAGG
28		3304	5.224	2.607	TGCAGGACGGGGATGAGGGAGTAGGATGTCTTCCCTGTAACGCACAGCGTTGAGATTGCCTGCAAAATGACAACA
28	BC34	4447	5.224	2.607	TGCAGGACTACCATGCTCCGGAGACCCCTGATGCATCCCCGGTCGAGCCCCCTGACCCAGGCCGTAACCCTGCCG
28		6499	5.224	2.607	TGCAGGCTAACTCCCGACGGACGTCCTCGCTCAAACTCCAATGGTAGTAATCAATCAGGGCCCTGTCGTTCCATC
28	BC34	6551	5.224	2.607	TGCAGGTCTGTGGACTGGAAACAAGTGAGCTGAGGTTTTTAGAAAGTATTTTTCATTCGGATTGAGCCTTTCTCT
28		8563	5.224	2.607	TGCAGGAAGTATACCACATGAGGGAGGAGGATGTCATCCCTGTAATGCACAGCGTTGAAATTATCTGCAATGACA
28	BC34	8956	5.224	2.607	TGCAGGTGTTTTGGAGTGCAATGTTCAACCCGGTGTGCAAAAATTGGGTTTCCATTGAAGGTTGTGGGTCTTCCA
28	BC34	9192	5.224	2.607	TGCAGGCTGACTTCAGTAGTCAGTTGAATGGTGTTTCCTCTGACACATTGGTAAGGCTGGCTTCCGGGTTAAGCG
28	BC34	10166	5.224	2.607	TGCAGGGAATCCACACGCTGAGTCCCACGCCTCGGTGGCCACACAACAGCACACAAACAGAAGACAATCAGACCG
28	BC34	11538	5.224	2.607	TGCAGGAGTTCTGTATGCTCTTACTGGTATCAGTTTGCTTGTACCCAGCGCACTCGGTGTTTCTTTGCTCAGTGG
28	BC34	14916	5.224	2.607	TGCAGGGTAATCCTGGCTTTAATGCCTTTAACCTGGGCTTGGCTAGCGTGGCCGCCCAAGCGGGAGGCAGCAACC
28	BC34	15264	5.224	2.607	TGCAGGCAGAGAAGGAGAAGGTGAGGCAGGCCAATGGTATCATCCTGCAGATGAAGTGGAGGCTCAAAGACCAGG
28		16629	5.224	2.607	TGCAGGCTCATCCTGACATGACCCTCCAGCATGACAATGCCACTGGCCATACTGCTTGTTCTATGTGTGATTTTC
28		17234	5.224	2.607	TGCAGGCGCCCGACCCACCACAAAGAGTTGCTAGAGCGCGATGGGACAAGGAAATCCCGGCCAGCCAAACCCTCC
28		17984	5.224	2.607	TGCAGGCTCATCCTGACTTGACCCTCCAGCATGACAATGCCACCACGCACAGAACGAGCAGTACAGTGAAGCTGT
28		19590	5.224	2.607	TGCAGGCTCGTCCAGCATCACTACTCTGGACGGTTCTGAATTAGAATATGTGGACAACTACAAATACCTAGGTGT
28		16855	5.262	7.14	TGCAGGCTCATCTTGACATGACCTCCAGCATAACATTTCCACCAGCCATTTTGCTCGTTCTGTGCATGATTTCCT
28	BC34	17554	5.299	7.146	TGCAGGGGGAACTCACGGCCAAACAGCAGACGCACCCAGCGACTAGAGATATACACGGATACACACACACGCTAA
28	BC34	11258	5.337	12.206	TGCAGGGAGATGTCATTGATCTGAACATCATCCGTACTCCATTTCCCAAAGAGCTTGATTTCTGGCGTTTCAGCC
28	BC34	9374	5.379	17.266	TGCAGGCTCATCCTGACATGATCCTCCAGCATGACAATGCCACCACGCACAGAACGAGCAGTATGGCTGATGTCA
28	BC34	5107	5.417	22.326	TGCAGGTGATGGGGACTTAATGAAGGAGAGACACACTGGAAGCAAACAGGGCCCTTGTCAGTTCCACCTCAGCTG
28	BC34	11689	5.455	27.386	TGCAGGCAACCGCCATCACAACTACCCAGCAAGCAAACCCAATGGGCGACCTTTTGGAAAAAAATCAAAATAAAT
28	BC34	3605	8.159	32.446	TGCAGGAGGGTACCCCACTCCATTCATGGGCATGCCCATGTTGGGCATGTTGTTCATGCCTGGACCGTGGCCCAA
28	BC34	15958	5.493	32.446	TGCAGGAGTGCCTGTATCTCTACATCAGTCTCAAACAGCAGCAAGTTTGTACACTATTTACCTCCAGTTTACCCA
29	BC02b	2273	9.768	0	TGCAGGGCCTGATTGTGAAAGCTGTGGCGGATTTGTGCTCTTATCACAGTGCAGCCGATGCTCTCCCCAGGCTCC
29	BC02b	7291	9.944	0	TGCAGGCAGTTGGTTTTCATTTAGGCAACACAAAATGTGTTATCTAGTTCCCAAAAATGGAATCACATGTCACTA
29	BC02a	14673	0	0	TGCAGGCCCCAAGAGATGGATGACACCAGGGTTCTCTTTAGCTTTAGACTCGACACCTGTGGAACCAGGGTCAAG
29		2663	12.223	5.096	TGCAGGCACCCTGCGACAAGGAGTCGCTAGAGCACAATGAGCCAAGTAAAGCCGCCCTGGTCAAACACTTACACC
29		16888	12.223	5.096	TGCAGGTAGAAAATATCCTGTTAAAAATAAATGTCCAGGCTCAATATATAAACAGCTTTGGGGCGGCATCTGAGC
29		8515	14.361	10.192	TGCAGGTGAGGAGGACTCGTTAATGTGCAGCCCGTCTGGCTCAGAGGGACAATACTTCCTGATCACAAGATGGCT
29		284	14.388	15.288	TGCAGGCTCATTCGGACATGACCCTTCAGCATGACAATGCCACCAGCCATACTGTTCATTCTGTGCGTGATTTCC
29		1225	14.388	15.288	TGCAGGAAGGGTACCATATGAGTCCGATGATGCTGTGACACACCGCCCCAGACCATGACGGACCCTCCCCCTCCA
29		4848	14.388	15.288	TGCAGGATTGTCTGAGACCAGCCACCCGGACAGCTGATGAAACTGGGTATGCACAACCAAAGAATTACTGCACAA
29		6296	14.388	15.288	TGCAGGTGAAGAACCCGGATGTGGAGGTCCTGAGCTGGCGTGGTTACACGTAGTCTGCGGTTGGACGTACTGCCA
29		9709	14.388	15.288	TGCAGGAAATGGGTTTCCTCCCAGTGTCATGCTGTGTCTCTGCACATGAATATCAAGTTGAACATTCTGATCTGT
29		9897	14.388	15.288	TGCAGGATCGTCTGAGACCAGCCAGTCTGATGGAACTGAGTTTGCACACCCGAAGAATTTCTGCCCAAACTGTCA
29	BC02b	10602	14.388	15.288	TGCAGGTGTAAAAGCTGTGTTAGAGAGGTGGGAAGAGGGGAGTTAGATAAATGGAGGAGAGTGGGAGGATGGGGG
29	BC02a	15283	14.388	15.288	TGCAGGTGTCACACTGAGTGAGGCGGCGAGGGAGATGCCCGGGGCAAAACCGGGCCATGTCCCGTAGTG
29	BC02b	6495	15.983	20.384	TGCAGGGGCAGATGTTACAGGTGTTACTCATTGTTGAAGATGCCCTTAGGCACAGATCTAGGATCAACTGGGATA
29	BC02b	4011	17.58	25.479	TGCAGGAGCTGTCTGGGGACGAGCCCCCCGATGGAGCCCCTCAGGTAAGAGAGATTCCCTCAACCCCTCACAAGC
29		8152	17.58	25.479	TGCAGGTGCACGGCCCACCACAAGGAGTCGCTAGAGCTGGATGAGCCAAGTAAAGCCCCCCGGCCAAACCATCCC
29	BC02b	17108	17.58	25.479	TGCAGGCCAACTGGCAGGACCATAGCTGCAGTGCTCACACTCTAAGACATCTTATCCTGTATTCTGAGCTGATGT
29		8290	21.259	30.575	TGCAGGTGTGATGTTCGGATGTACTGATCCGGTGGTTACACGTGGTCTGCCACTGTGAGGACGATCAGC
29		10190	21.081	30.575	TGCAGGAATGGTTCTGTTAGAGAATGCTGAAGTATCTTTCTCCAGAGTTCTACACCAGTGTCATAGCAAGGACAC
29	BC02a	11210	21.219	30.575	TGCAGGTGACACACATTAAGTTCTATATTGAAGTTGTGCAGAGCCGTGGTCTAGTGTTAAAGCCCTCCGCTCTGG
30	BC28	10364	2.939	0	TGCAGGCCCTGGGAGTGGAGCAAAGCCTGGACACTCAGTTCCCGGCCGGCACAACCCAGGGGCTCCGACGAGCTG
30		15220	0	0	TGCAGGAGGCCTCTTCAACGCTGCTCTGAAAAGATTACAGGACGTGTGAGACCTGGTTTGCGTGGGTGTTTGTGT
30	BC28	18128	6.726	0	TGCAGGCGTATGCACGCATTGGATTTGAGGAGAGCTTGGTATGTGCTGACATGAAGACAGATGTATATTTTAGAA
30	BC28	11917	9.895	2.89	TGCAGGGCTTTCCTTTCCATTTTTTGATTAAACCTTTTTTTCTCTGTCAGTGTGTTCCTTTGAGAGAATGAAGGT
30	BC28	10736	9.912	5.779	TGCAGGGCCCATGTTGCCCATTCCCCCTCCACCACTCAGCCGGTTGGCATTGATAGGTTGTCCTCCTGGTCCCAG
30		15536	9.916	8.669	TGCAGGTCTGTAATCCAAAGCCCTTCTCCAGCCCTGCCGAGGCCGAGCCATCGCCGCCCTTAGGTAGCCACCCTT
30		11032	9.921	14.835	TGCAGGCTGCCAGGGCTGCAGCCAGGGTCGTGTTCATTAGAACTGTAGAAAACCATTTTGCAATGGAAAATAAAA
30	BC28	7545	9.947	17.648	TGCAGGTAGAAAATATCCTGATTTAAAAAACGTATCCTATAAATCACATTTGCAGACAGGCCATGCATAGCCACA
30		8116	9.947	17.648	TGCAGGCTCATCCTGACATGACGTTCAAGCATGACAATGCAACCAGCCATACTGCTCGTTCTGTGCGTGATTTCC
30	BC28	11373	9.947	17.648	TGCAGGCTAAAGTTACATCTAGACTTGGTTTCCTCTATTGCAGTGGTTCCCAAACTTTTTATAGTCCCGTACCCC
30		15952	9.947	17.648	TGCAGGCCTGGTGTTAGGCAATTCCCCGTCTAGTCCTTGTGACTTATCTTTTACCCTTTTCTCAACATTTTCTTG
30		11642	9.97	19.794	TGCAGGCCAACTCCTGACGGACATCCTCGCGCAGGCTGCAACGGTAGTGGTCAATGAGGGCCCTGTCGCTCCATC
30		13308	9.97	19.794	TGCAGGATACATGTTGTTGTCAGCACGGGTGCCATGCGCACTTCCACACTGCCCCCTTACGGAGTGTCACATGAT
30	BC28	4708	9.994	21.94	TGCAGGGATTGGACGATCCTCACGTCAGTCAGTGCAGAGAGAGAGAAAGGCAACGGAAGATACAAGCAGAGACAC
30	BC28	5658	9.994	21.94	TGCAGGCAACGACCACCGCTCTTGAGGAAAAGGTTGAATTGCTTACCTCAAACTAGTTGATTTGGAGGGCCGCAT
30		16622	9.994	21.94	TGCAGGACGGCAGCTCTCCAGGAACTGGGTTGGAGAGCCCTGGTTCACAAAGTGACCACAGTCATGTGAGATGAG
30	BC28	14117	12.613	24.086	TGCAGGGCCTGAGCAGTCCACTGAGGTTAGGACATTACAGGAACTTGGGGTGGATAAGGGTTAGAGTAGAGCTGT
30	BC28	886	12.637	26.232	TGCAGGAGCGAGTCATTGCTTTGATGTTTGCAGAGAATGACAGGTTGTTGTCCAGGGTCACGCCAGTTCTTTGCA
30		2536	15.257	27.971	TGCAGGTGATTGAAGGACACAAAAAAGCCAATCAAGTGGTAATGAGCAGAGAACTGAACAAGGGAGAGCGTGATA
30		6782	15.261	29.71	TGCAGGTAACGTGCCTGTCACTATCACATTGTCCATTGTAGTAACTGCCCAGCCTGCCTTCTTCACACCCCCCTC
30		4569	15.266	31.917	TGCAGGAAGGGTACCACATGAGGGGGGAGGATTTCTTCTCTGTAACGCACAGCGTTGAGATTGCCTGCAATGACG
30		2105	15.271	34.125	TGCAGGAGGACGGCAAAAGTTGCCGAGGTGAGCCACGCACACACACACAGCAACACACACACACACACAGTCACA
30		1058	15.276	36.332	TGCAGGCTGAGCTCGGTCGTCAGGTAAACAGTGTTTCCTCCGACACATTGGTGCAGCTGGCTTCCGGGTTAAGCA
30	BC28	2852	15.276	36.332	TGCAGGTGCTGTGGCCATACCAAATAGGTAGACATATGTGTTCCTTCCAGGGATGCGGAAAAGGTTTCTCAGAGC
30		16905	15.276	36.332	TGCAGGAATGTCCACCAGAGCATTGAATGTTAATTTCTCTACCATAATCCACCTCCAAAGTCGTTTTAGAGAATT
30		11553	15.284	36.352	TGCAGGATTATCTGAGACCAGCCACCTGTACAGGTAATGAAACTGGGGGTTCACAAAAACAAAAAAATTCAGCAC
30		18323	16.925	37.772	TGCAGGTAGTCAGATACGTTCAGCTGGTTGAGTTTATGCTGTAGGCCTCCCGGGTGGCGCAGTGGTCTAGGGCAC
30		12083	18.566	44.718	TGCAGGGAGACTGCGGTCCTGCTGGTATCCCATGTGTTTCGGCTGCATGGCATTCCCACTGACATCATTTCTGAC
30		17403	21.845	44.718	TGCAGGAATGGTACCACATGAGGGAGAAGGATGTTTTCCCTGTAAAACACAGCGTTGAGATTGCCTGCAATGACA
31	BC31	16350	0	0	TGCAGGACCTCCAGAGACTCTGGCTCAGGCTCATGGGGCACAGGGGTCTTTTCTCCAGACATGTCTGGGATCATC
31	BC31	10701	0	3.085	TGCAGGGTGGGGGACAGGGATCTGGAGCGCGCCCTGTTGGAGCTGGTGCACCGCTGCACCTGACACCTGAGAGGG
31	BC31	9987	0.021	3.121	TGCAGGAGCGATTCACTGCGTTGATGTTTGCAGAGAATGACAGGGTGTTGACCAGTAGTGAGAGTACGTAGGACA
31	BC31	7635	0.043	6.897	TGCAGGTATTGTTTGGTACTGCAGACGGCCAGGTGATCGTGATGGACTGCCACGGGCGCATGCTGGCCCACATCC
31	BC31	16707	0.06	26.089	TGCAGGCTCTGTGCTGTGCCCCGCCCTCGGATGTGCTAAGCTGTGAGAGTTGGAGTGGCCTGCGCAGGAACCTCT
31		3752	0.128	26.516	TGCAGGCACCCGGGCCGCAATGTAGTACCTTAGGCCCCAAGGAAGGTGTTCTTAATGTTTTGTACACTCAGCGTA
31		15919	0.205	26.943	TGCAGGCTGATCCTGAGATGACCCTCCAGCATGACAATGCAACCAGCCACATTGGTCGTTCTGTGCATGATTTCC
31		18050	0.282	27.369	TGCAGGAAGGGTACCACGACGGAGGATGTCTTCCTTGTAACGCACAGCATTGAGATTGCCTGCAATGACAACAAG
31	BC31	18371	0.403	27.37	TGCAGGAAAACGTTGTGGAACCGACAAAAGTTTTTTTTGCAACGGAATCCAACAAATGAATACACCCGATTGTTC
31		18174	0.524	27.374	TGCAGGCTCACCCTGACATGACCCTCCAGCATGACAATGCCACCAGCCATACTGCTTATTCTGTGTATGATTTGA
31		6496	0.644	28.294	TGCAGGAAGGGTACCACAAGGGAGAAGGATGTCTTCTCTGTAACGCACAGCCATGAGATGAGTGAGCTTGATGTC
31	BC31	14857	0.763	29.215	TGCAGGGATAAGTGTCCACTGTGGTGTTATGTCGCTGTGTCGGAACCCCTAGTAGCGATTTTTTCCGCAGAGGTT
31		14348	0.881	33.014	TGCAGGAGCGCGTGCTATGGGTGGGTGTTGTTATCGTGACCAGTGAGTTGAGATAAGGCAGAGCTTTACCTAGCA
31	BC31	2610	0.999	33.017	TGCAGGCCTACCTCCAATACATTAGATTAGAGTTTTTTCCCCTCCTACCACAGTAGCTCTAATCGGGCTACCCAC
31	BC31	13865	1.118	39.006	TGCAGGATGCCCATATTTGCACCAAGTCCCATGTCCTCCACATTGCGTCTGGCTAGACGAGCTGCACATTAGCAT
31		17718	1.207	39.014	TGCAGGAAGGGTACAACATGAGGATGATGTCTTCCTTGTAACACACAGCGTTGAGATTGCCTGCAATGACAACAA
31		2210	1.292	39.015	TGCAGGCACCCGGCCCACCACAAGGAGTCGCTAGAGCACAATGAGCCAATTAAAACCCCACCGGCCAAACCCTCC
31	BC31	1965	1.376	40.131	TGCAGGGTTGGAGTAAATATAGGCCCATAAGTCCTGCAGCTATGTGACACAGGGCTCAATGGACGAGTGCAAATA
31	BC31	7786	1.463	41.248	TGCAGGACTGGTTTGATTTGATGAAAAGGTCTACAGGGCGAATTCAACACCACACTCTGCTGTCTTTGTCATGTC
31		15157	1.463	41.248	TGCAGGAATGTGGCAGAGAATTGAACGTTTATTTCTCTACCATAAGTCATTTTAGAGAATTTGGCAGTATGTCCA
31	BC31	17440	1.463	41.248	TGCAGGGGGCGATGGCCTCCTCATTCCGGTCTAAGTGGTCCTTGTGGCACTTGGTGTGGCAGCGGCGGCACTCCA
31		4376	1.529	42.364	TGCAGGGTGCCGCCATTGGGAAGCATGAGGAGCAACTTGGGGACCTTTTGGAAGGGCTTCGTTCTCTATCAGAAC
31	BC31	1139	1.605	43.481	TGCAGGCTCATCCTGACATGACCCTCCAGCATGATTTCCTGCAAGACAGGGATGTCAGTGTTCTGCCATGGCCAG
31	BC31	4169	1.708	47.403	TGCAGGCTGTTGAGGCCCAGGAGTTGAAGCCAGAGAAGCTGGAGTCTAACAGAGCGTCGCAGAAAGGTGCTCCAG
31	BC31	15394	1.708	47.403	TGCAGGACAAGACAACAGGACAATCAACAAGGGGAAAAAAGCAGCTGTACTGTAGGCACCATTGCAGCGTAGGTA
31	BC31	5351	1.731	50.257	TGCAGGTCCCTAAAGGCCGGCTGAGGCTGCCCCCGGGGCACTATTTTGGGTCTGCTACTGCAGAGAGAGGGCCTC
31		13905	1.754	59.153	TGCAGGCTCATCCTAACATGATCCTCTAGCATGACAATGCCACCAGCCATACTGCTCATTCTGTGCGTGATTTTC
31		10268	1.78	59.174	TGCAGGTTCATGCTGTACTACATCACACAGGAAGCGGTCCTAATCAGGCACTTTTCATCTCCCGTCTGG
31		14622	4.245	59.185	TGCAGGAGCGAGTTACTGCTTTGATGTTTGAAGAGAATGACAGGGTGTTGTCCAGGGTCAGGCCAAGGTACCGTG
31	BC31	1203	8.959	59.411	TGCAGGAAGTGCATCTCCACCCAGTCCGAGCCGCTGGCGCTGGTACCATACGCCAGGTATTCGCCATCCTCTGAG
31		10153	13.673	59.643	TGCAGGAAGGGTGCCACATGAGGGAGGAGGATGTCTTCCCTGTAATGCACAGCATTGTCGTCAATCTCACAAACT
31		11297	16.525	59.643	TGCAGGCTGTCTCGTCGTTTTCGGTGATCAGGCCTACCACTGTTGTGTCACCGGCAAACTTGATGATGGTGTTGA
31	BC31	11342	13.673	59.643	TGCAGGTGGAGGGGGCTGTGGCCCTCAAGGACAAACTAGAGAGGGTTAAGTTCAGCTGCATGTCCTGGACCCACG
32	BC24	2811	0	0	TGCAGGGCCTGACCAGCGTGGTGGCCACGGACTTTGACCGCTTGGACAAGAGGTTCTATTGGATGGACGTGGGCC
32	BC24	10999	0	1.223	TGCAGGGTCCCCCTCCGGGCCAGGCCAGTGTCTCCTGTGTTGTGACACCAGCCCGGCATACAGGACGCTAAACAA
32	BC24	8714	1.173	2.209	TGCAGGGACACGGTGGCAACCAGCGTTTCCCTGGCGACGGTCCGTTTCCATGACCTATTGGGCCAAGTGGACGAC
32	BC24	1754	2.346	2.235	TGCAGGAGATGACAAGATTCCATCCCCCTCTAGTGGGGGAGACCAAGCAGGCTTAATAACAGAGGTCACGGAGAT
32	BC24	6139	2.346	2.235	TGCAGGTGAAGAAGCCGGATGTGGTGGTCCTGGGCTGGCGTGGTTACACTTATGGGAGAGAAATGAACATTCAAT
32	BC24	9638	2.346	2.235	TGCAGGTCTTCCTATTAGGAGATCAACTAAGGAGCAAGGGTGCCCTCTGCTGGCCCACGAACAACTGCAGAAATC
32		16323	2.346	2.235	TGCAGGAAGGGCACCACATGAGGGAGGGGGATGTCTTCCCTGTAACGCACAGCGTTGATATCAATGACA
32		2430	3.519	3.748	TGCAGGCTCATCCTGACATGACCCTCCAGCATGACAATGCCACCAGCCATTCTATGCGTGATTTCCTGCAAGACA
32		17017	3.54	5.262	TGCAGGCGCCCGGCCTGCCACAAGGAGTCGCTAGGGCGCAATGAGCCAAGTAAAGCTCCCCCCGGCCAAACCCTC
32	BC24	5739	3.553	6.776	TGCAGGCCAACTTGTCTGCAGCTGGAGTCCCAGATGCCGCGATGTAGCTGGGGGTCGTAGGTGTTTGGTGATGTC
32		6437	3.553	6.776	TGCAGGACAGGTACAGCATGGCAACAACAACTTCCCGAGTTACACCGGGAACGCACAATCCCTCCATCTGTGCTC
32	BC24	8239	3.953	8.29	TGCAGGTAGGCCCTCCTCATCAGCAACTCTGTGGGCTCCAGGGGGCCCTTATCCCGGGCGTCCCTTTCAGCCGCC
32	BC24	5087	4.353	9.73	TGCAGGTAAGAGTGAGGTCATTTCTTTGTGGCCTTATTTTTCTCACGAGTATGTACGTTAATGGGAAATGTCTAC
32		8508	4.754	9.73	TGCAGGTGAAGAAGCTGGATATGGAGGTCCTGGGCTGGCATGGTTACACGTGGTATGCAGTTGTGAGGCCGGTTG
32	BC24	16409	5.154	9.73	TGCAGGTGTCCCTACCTCCATCTGTCTTTGCCCAGCCGTAGAGCCACGTCACTAGTACCGGTGGTGTCACTCAGG
32	BC24	162	5.554	15.698	TGCAGGATGAGTTTGCGCTGTTTGTCCACATCTCCCTCCATCCGGGCAAACGCATGATTCCCCACCTGGCCCAGG
32	BC24	2099	5.554	15.698	TGCAGGGCCTGAGGATGCAGCTGGAACAGAGCAGTTAAACAGAACAGCAGTACAGGGAGTTTTAGTTCTCTACTC
32		2569	5.554	15.698	TGCAGGTCACCTTCTCCCCAGTGTGTGTCCTGTCCTACAGTAGGCCTGCTTAGTGTCTGTGCCCAAGGCAAAGCC
32	BC24	3787	5.554	15.698	TGCAGGTTCTGATTGGCTGTAGCCATGTCGAACTGTTGAGCAGATATGACTCTGTACGAGGCTTCCAGTTTCAGG
32		5080	5.554	15.698	TGCAGGAACCGCGACACCGGGACCGCCACCGCCGTGGACAGGGTGACCAGGCTGACCGCGGTCATGATGGTGGGG
32		10178	5.554	15.698	TGCAGGAAGGGTACCACATGAGGGAGGAGGATGTCTTCCCCATAACGCACAGCATTGAGATTGCCTGGAACGTCA
32		16900	5.554	15.698	TGCAGGCGGGAGGGGGTAAAACGGTAGCTGGACCGAGGAAAGAACCCACATCCACAAAGCGTCTCAGAGGAGGAG
32		16712	5.955	19.216	TGCAGGCTCATCCTGACATGAACCTCCAGCATGACAATGCCACCAGCCATACTGCGTGTTCTGTGCATGACTTTT
32		6465	6.355	19.356	TGCAGGATGACAGGAGGGCTGTTCTGACTTACAGGATGACAGAAGGGCTGTTCTGGCCAGCAGGATGATAGAAGG
32	BC24	5712	7.545	19.486	TGCAGGTCACAGGCTCATAGAAGCAGGCTCCAGCCAGGAGGAGATGAATAGCACACAGTCCTCCATGCTGTTAAA
32	BC24	18036	8.735	19.613	TGCAGGAGATGAAGAAGAAGACCAACCTGGTCACAGACAACAGCTGGATCCGCCAACGCTCCACCAGCACCACCA
32	BC24	2684	8.772	19.74	TGCAGGGGACAAGGATGGCAGTAAGGTGACAACGGTGATGGCCACCCCAGGCCAAGGGCCCGACAGGCCCCAAGA
32		2523	11.207	19.836	TGCAGGTGGAGGCAGCGAAGGAGGATCAACAACGACCCCGGGGTACGCAACCACGACGGAAGCCCGAGAGGCAGC
32		6219	14.058	19.932	TGCAGGCTGAACTCTGTTGTCAGGTGAATGGTGTTTCCTCCGACACATTGGTGCAGCTGGCTCCTGGGTTAAGCG
32		10793	16.909	20.054	TGCAGGAATATAAAGTGATGTTTTTCCTGACCGTTTAAAAAATAAATAATGAAATGTCTTTACTGCTCTTCTATC
32	BC24	17937	19.76	20.152	TGCAGGAGGAAGAACATCTCTATTCGATGATGTTCTGGCTAGGCCTGAATAACAGGCAGACAGCAGTGGAGGCTG
32	BC24	8741	22.611	20.25	TGCAGGCTACGAACGTCCTCTCGTAAACTACACCTGTAGTGGTCGATCAGGGCCCGCTCATTCCATCCCGCACCA
32	BC24	4331	22.611	20.269	TGCAGGTGGCTGTGTGGTACTCTGACCACCAGCCCTAGCCTCTGTCTTGCTCCTCAGAGAGGACGTCCTAAGAGT
32		4696	22.611	22.561	TGCAGGGTTGTTAACACAGTGTCAAAAGAAGGGCCAGAAGTATACAGAATAGTGTCGTCTGCGTAGAGGTGGATC
32	BC24	6360	22.611	22.592	TGCAGGAGTCCAGAGAGGAGGAGGAGAAGGAGGAGGAGGAGGGCAAGTGGGAGGTGGCCGACCCCCCAGCCTGAT
33		2006	0	0	TGCAGGTGATGAGTGGTTCAGGCTCGCAGAAGAAGTGTGGTCCGATGCTCACGTGAAACTCCAGCGCGCTGTCCA
33		5528	1.305	0	TGCAGGAGGTGTGTTTGTTGTGATTGAGTGAGGGGAAACCACACCCCCAAGCCAACATCAAACCACACCCCCAAG
33	BC33	7977	1.305	0	TGCAGGACACACGGGATGTCATGGCTCCTTCTGCTGCGGAAATGCAATACGCCTTAGGGGCCCACCAGGAATACA
33		18398	2.461	5.268	TGCAGGCACTCCTTCACCGCAGCCAACGTGAGTAAAACATTTAAATGTGTTAACCCTCGCAAAGCTGCTGGCCCA
33	BC33	16608	2.461	10.536	TGCAGGACTGGCCTCCCTCAGCCTCAGCAAGCCCCAACCTGCTCCCAAGCCGAGTCGCTGTCGCATCTAAACAAA
33		6253	2.461	15.804	TGCAGGGCCAGACGGATTACTAGGACGTGTACGCCGAGCATGCGCTGACCAACTGGCAGGTGTCTTCACTGACAT
33		16079	2.461	15.804	TGCAGGGTCCGGTATTACCGGCGCTACCTCCCCGCCCCAGCCCAGTACCACCAGTGCCTACACCACGCACCAGGC
33		4884	2.461	21.072	TGCAGGCTGCTGGTGAGCTGGTTGCTGATGGGCTAGTCCTGGGGCTGGCTGAGGGTCAATCTCATCCTCTTCTTC
33		17926	2.461	26.34	TGCAGGCGTATTGGCTCCCTTGAACACTGAGCCTGCCCAACCTTACCTGGCTGAATGCTCCCCGTCGCCCGACCA
33	BC33	3472	2.461	31.608	TGCAGGCCAGGTGTCAGACATCTTGCTTCACACAGGCAGATGACAAATACTCCAGTGTCTTTGTGAATCAGGGCT
33	BC33	7175	2.461	36.876	TGCAGGAGCCAGGGCACACGTGATGCACGTCGGATGAATATCTGTTTACACGTCACTGAAAGCTGCCACACAAAG
33		14693	2.461	42.144	TGCAGGATCGTCTGAGACCAGACACCCCGACAGCTGATGAAACTGTGGGTTTGCGCAACCGAAGAATATCTGTAC
33	BC33	7581	2.461	42.428	TGCAGGATTGTCTGAGACCAGCCACCCGGGCAGCTGATGAAACCGTGGGTTTGCACAACCCAAGTATTTCTGCAC
33		8572	2.461	44.463	TGCAGGAAGGGTACCACATGAGGGAGGAGGTCTTCCCTGTAAAGCAGTGTTGAGATTGGAGGCAATGACAACAAG
33	BC33	1522	2.461	46.497	TGCAGGTCATGTCCTACATATTTCTTTACATTCCTTTGGAAGTCCGGTAGGCTGATAATTTGACCGATATTAACT
33	BC33	1876	3.585	48.531	TGCAGGAGCTAGTCACTGATTTGATGTTTGCAGAGAACGACAGAGTGTTGTCCAGGGTCACGTCAAGATACTTAG
33	BC33	8218	3.585	50.566	TGCAGGCTGTTCTAGAGGCTAAGATTGTAACGTCCCCTTATAATGTCATGTTCATGTAAATAACAGTAGCGTTCA
33		17513	3.585	52.6	TGCAGGAAGTGTATCACGTGAGGGAGGAGGATGTCTTCCCTGTAACGCACAGCCTTGAGATTGCCTGCAATGACA
33	BC33	1600	3.585	52.74	TGCAGGTGGCTGGCCATCCGTCTAGAGTTCCTTGGTAACCTGGTAGTGTTTTTCTCAGCTATGCTTGCTGTCATT
33		3195	3.585	52.74	TGCAGGCTGTCCTCCACCCACAAGGGAAAAAGAGACCAGGGACATTTCCCCTCATGTCCTCTGCTCTCCTCTCAT
33		6022	3.585	52.74	TGCAGGTGAAGAAGCCAGATGTGGAGGTCCTGGGCTAGTGTGGTTACACGTGGTCTACGGTTATGAGCCCTGTTG
33	BC33	10773	3.585	52.74	TGCAGGTTGACCACGGCGCAGGCGGTGAACATGTGGACGCGCAGGTGCAGCTGCTGCCACTCCACACTGGTCTCG
33	BC33	18040	3.585	52.74	TGCAGGTTCATGCTCTACAACATCTGTAGAGTATGACCCTACCTCACACAGGAAGCGGCGCTTATCCTAATCTAG
33	BC33	18247	5.398	54.328	TGCAGGGTGGGCTGTCGTCTCCCCCAGGCCTGCTTCACGACTCCCTCCGCGGGGGCTCAGAGCTCCAGGGGCACC
33		16992	5.398	60.242	TGCAGGCGCCCGGCCCGCCACAAGGAGTCACTAGAGCGTGAGCCAAGTAAAGCCCCCCGGGCCAAACCTTCCCCT
33	BC33	14375	5.398	60.302	TGCAGGCACCCGGCCCACCACAAGGAGTTGCTAGACCGCAATGAGCCAAGTAATGCCCGCCGGCCAAACCCTCCC
34		5110	0	0	TGCAGGCTCCAGTCAACTGGCGTGCCTCCTGCGGGTCATTTCTAATGCGGAGCTAGATGAGCCGGGATGGAGCCC
34		1723	0	4.552	TGCAGGAACACCTGTCACCATAAGACATGATGAGCAGTGTTGTGTACTGACTGTGCACTAGAGGGCTGCATTCCT
34		7088	0	6.738	TGCAGGTAAACACCTGGAGGCTGAGAAATCACCCTCCCAAAGTCTGCCACGGACAGGACGGGGTTGCGGCGTGAT
34		11674	1.769	8.924	TGCAGGTAAGTGAGTGAGCTAGGCCGAGGGTGAGCTACAGTAGACCAGGGGTATGCAACCATGGTCCTCAGGAGC
34		15803	1.769	8.924	TGCAGGCGCCTAAGGCTTTGTTCTCCCCTGAAAATGGCCTCCCAGGTCACAGCAAGAAGGGTCTGAGCCAGGGCT
34		9793	3.538	8.944	TGCAGGCTTTATCACGCTCCGATGGGGGGCAGAGGGCGGGGCAGCTGGCAGAGCAAAACCCTGCCCTGC
34		6771	5.307	8.965	TGCAGGACCAGCTGTCAGAGATGCATGACGAGCTGGATGGTGCCAAGACGGCGGTGGCCGACAGAGAGAAGGATG
34		7646	5.534	11.101	TGCAGGGGCCCCCGCCTGAAAAGGACAATTGTTGTGGCCCTTGACCCAGGGCAAAGGGGTGTCAGGAGGTTGGGA
34		18610	5.534	11.101	TGCAGGGCTGTGGCCCACTGGGGGGAGATGTCTGTGCTCCATTTCTCCTCTACACAATTGAACACTATTACACTA
34		13422	8.067	11.122	TGCAGGGTATGTGCTTTTCTTTTTTTTTTCTTTTTGTAATTTTTTTTTATCCCCTCTTCTCCCCAATTTTCGTCG
34		956	11.269	11.144	TGCAGGACATCAAGGTGTGTGCGAAGTGCATGTCCATGTTTCGCCTGTGTGCAAATACATGCTTTCAGCGGGAGT
34		9747	11.269	11.144	TGCAGGGTGTGATTTTGATTGTATTATGAGAAATCTCATTTTCTCCTCTGAATGCTCCACTGCTGTCTGTCTGCT
34		11749	10.6	11.144	TGCAGGAAGGGTACCACATGAGGGATGAGGATGTCTTCCCTGTAACGCACAGCGTTGATTGCCTTCAATAACATC
34		6482	11.939	13.916	TGCAGGGAGGGTACCATATGAGGGAGGAGCATGTCTTCCCTGTAACATTCAGCGTTGAGATTGCCTGCAATGACA
34		4558	12.432	18.149	TGCAGGTTTTGGTAGCAGACCGTGTCAGTGGCACTGTATTGTTCTCAAAGCGAGCAAAGAAGTTGTTTAGTTCGT
34		17501	12.926	19.46	TGCAGGATATAAATAAGTGCATCGATGACGTGGTCCCCACAGTGACTGTACGTACATACCCCAACCAGAAGCCAT
34		16917	16.6	19.578	TGCAGGGCCAATGAGAGGGCGGCAGGGACCTCCCATGTGACCATACACAAGCACGGTGGCAGGGACGGACGCGGT
34		9615	46.254	25.576	TGCAGGACTACTATCTTATTGGATCTGTTGATAAATGATGTCCTATTCCGCCCTGCCTGCTTTAATGTGTGTGTT
34		5641	140.857	28.43	TGCAGGATGAGATGAAGTTGGTGGATGATAGCGTCAGTGACGTCAGCGCCCGCTACCGGGAGAGGAAGAGCCGCT
34		5094	140.857	28.929	TGCAGGGTGCTGAGCAGGTCATGGAGGTGGCTCACACTGTGGAGGACCTGCTAGAAGACAACAGAGATGGATCAC
34		9780	140.857	38.141	TGCAGGCTCATCCTGATATGACCCTCCAGCATGACAATGCCACCAGCCATACTGCTCGTTCTGTGTGTGTTTCCT
35		14213	0	0	TGCAGGCTCATCCTGAGATGACCCTCCAGCATGCCATACCACCCGCCAGCTACTGGTTCTGTGCGTGATTTCCTG
35	BC33	2181	0	2.401	TGCAGGAGGAGTCAAACTGGTACGAGGAAGAGGTGGAGGAGCAGGAGGGAGCAGCGAATGTGGCGAGAGCAGCCA
35	BC33	4952	0	2.401	TGCAGGAGAGGGTTCATGACCTCTTCTTTCTTGGCTTCTTGTCACGTCGGTATGATGAGATTTGGGAGACAGGCG
35		7927	0	2.401	TGCAGGGACGGTCCCCAGTCCGGAGCCTCCGGCGACGGTTCCCAGTCCGGAGCCTCCGGTCACGGTTCCCAGTCC
35		14028	0	2.401	TGCAGGCCTCCACCGAGTACGGACGGGAGTCGCAGCTGTTGACTGACGTAAAACAATGCAATTCTATATACAATT
35		17319	0	2.401	TGCAGGATTGTCTGAGACCAGCCACCCAGACAGCTGATGAAATTGTGGGTGTCCACAATCGAATAATTTCTGCAA
35	BC33	73	0	4.773	TGCAGGCACCTTTGACTTTAAATTGGTCTTGTGTTAATGTAACTAAATATGTATATAATTACTGTGTAAGAAGTT
35	BC33	1800	0	4.773	TGCAGGAGAAGCTGAGCGCTGAGTGTGTCTTCAGGGAGCAGTTTGAGGAGAACTGGTACAACACATACTCCTCCA
35	BC33	5475	0	4.773	TGCAGGCTTATGCTCGACAACATCCGTAACGTACGACCCTACCTTACACAGAATGTGGCGCAAGTCCTAATGGCA
35	BC33	17788	0	4.773	TGCAGGTCTACAGATATATCCAGGCAGTACGATTCAGAGACCCGAGTCTGTAGTGTTCAAATCCAGACGGTCCCC
35	BC33	17879	0	4.773	TGCAGGATTGCATTGTGATTTGTATCTGAATTACAGTGTCTTACACAAAGCACTTGGTTAGCCTTTTGAGTTGAG
35		15442	0	4.785	TGCAGGATCATCTGAGACCAGCCACCTGGAGGACAGCTGATGAAACTGAGTTTGCACAACCAAAGAATTTCTGCA
35	BC33	4702	0	4.789	TGCAGGGGGCGACAGAGTACAGTGTGGCGCTGCGCACCATCGGGGGCCCTCTTCACAGGAGCTTGTCAAACCAAA
35		2756	0	4.794	TGCAGGCCAACTCCCGTTGGACGTCCTAGCGCAAACTACAACGGTAGTGATCGATCAGGGCTCTGTCGTTCCATC
35	BC33	17643	0	4.8	TGCAGGAGGCTCTGAGGGAGATCGACCTGCCTGAAACACAGGACCTGCCACAGGGTGAGACCCGAGCTACGATCA
35		17936	0	6.367	TGCAGGCTGACTTCGGTCATCAGTTGAATGGTATTTCCTCTGACACATTGGTGCTACTGGCTTCCGGGTTAAGCG
35	BC33	11827	0	7.76	TGCAGGTCCAGGTGGGGCAGGATGGCTGACAGCAGAGCCACCACATTCCCTCGGATTTTATAGAGGTTCTCCTGC
35	BC33	13650	0	11.875	TGCAGGCTTGGGAAGAGCCTCGGATCTCTCCGCCATTCTCATGGTGTTGTACCATAGGTACTGTCTCCAAGCTCT
35		14943	0	11.875	TGCAGGCGCCCGGTCAGCAACAAGGAGTCGCTAGAGCGCGATGAGCCAAGTAAAGACCCCTGGCCAAACCCTCCC
35		6402	0	23.061	TGCAGGGCTGCATAGATGGTGTTCCTTATGGCCTGGTTGAATACGCTCTCCATACGACCCATCAACACCTACAAC
36	BC33	316	5.315	0	TGCAGGAATGTCCACCAGAGCTGATGCCAGAGAATAGTTGGTTGGCACAACTAAAGGTTTTCTGCACAAACTGTC
36		1937	5.315	0	TGCAGGCTTCCCGGGATGCTTTGCAGCAGACGGAGAAGCTTCTGGAGCAGCGAGAGGCGGCGCTGATGTCCTCCC
36	BC33	3417	5.315	0	TGCAGGCCCTTTTGTGTGCCATGTGTCCCCCCAACTCCCCCCTGCAACCCCATGACTTCCACTGAGCCCAAGGAC
36		8603	5.315	0	TGCAGGTTCATGCTCTACAACATCAGTACGACCTTTCCCCACACAGGAAGCGGCGCAGGTCCTAATCCAGGTACT
36	BC33	8861	5.315	0	TGCAGGGAAGAGAGAAGTGGACTTTGGAATTCGTACCACCACAATGGCCCCCCACGGCAGCATATTCCCTAAAGA
36	BC33	9957	2.934	0	TGCAGGAGCCAACATTTGGCCTGTTTGTCGCTCTATATTTCAAAAATCCATTGCTTTTCAAAATCAGATTATCAT
36	BC33	10132	5.315	0	TGCAGGTGAAGAAGCCAGATGTGGAGGTCCTGGGCTAGTTTGGTTACATGTGGTCTATGGTTGTGTGGAAACTGG
36		10544	1.921	0	TGCAGGCCAGCTCCCGACGGACATCCTCGCTCAGGTTGCAACGGTAGTGACCGATGAGGGTCCTGTCGCTCCATC
36	BC33	10964	5.315	0	TGCAGGTCATACGGCTCTTTCTAGCCACTCAGCTCATCTTTTATTCTTCCCCTCCCTCCTGTCTGTCTGCCTGTC
36	BC33	14580	5.315	0	TGCAGGATAGAATAATTTATTTGATGCTTGCAAAGAACAAAATGGTGTTGTTCAGGGTCACACCAAGGTTCTTTG
36	BC33	15490	0	0	TGCAGGAGTCGTCTCTTTTACCTATGCACTTACGTCATGGAAGCCTGCTGTAAGCGTTGGTCGACGAGCACGCGT
36	BC33	8656	5.315	0.337	TGCAGGCTTTTTAATGCAGAGTGGGCCTCGGGCCTAGCACCAGAGCAGGCAGGCTGTCGAGGTAGAGAGACGGAG
36	BC33	1551	5.315	23.916	TGCAGGACACCTCGACACGCCCCAAAGCCAAGTAAGACATCACACACACACACTTGCTTCCCTGACTGGCTGGAT
36		4750	5.316	47.495	TGCAGGGAATGTGCTGCAGACCCCACCTGTGTGCTGTGTATGCAGTGTTTCCTGGGCAGTGTGCATAAAGAGCAT
36		6429	5.316	52.763	TGCAGGTGTGATGTTCGGATGTACGATCCTGTGTTGTTACACGTGGTCTGCCACTGCGAGGACAATCAG
36	BC33	13069	5.316	58.031	TGCAGGTCTTCAAGAACGGCTCTGCCACCTCCCTCCACGTGGACGGGGCACTCCTCAAGCTCATCCAGCACCCCA
36	BC33	828	5.317	63.299	TGCAGGATCGTCTGAGACCAGCCACCCAGCCACTCAGACAGCTGATGAATCTGTTGGTTTTCACAACTGAAACTT
36		893	7.66	63.299	TGCAGGCCAGCTCATGTCGGACGTCCTCGCGTAGGCTGCACCGATAGTGGTCGATGAGGGCCCTGTTGTTCCAGC
36	BC33	10843	5.317	63.299	TGCAGGAGACTCTCAGCAGGTGTGCGGAGTGAGTGCATTATATTTCACTGTACTCCACATTATTTTATTTTAACC
36		11321	5.317	63.299	TGCAGGGTAATTTGCCCCCTGTGATGCGTTGTGTAGACCGCACCACCATCTGGAGAGCCCAGCGGTTGTGGGCAG
36	BC33	16169	5.317	63.299	TGCAGGAGCCCCTCTGCCTCCCACACGCCTCCCTCGGCCCGCTCCCCGGTGCTCAGGCAGAATGCAGCGTCAGGA
36		16568	5.317	63.299	TGCAGGCTCATACTGCATGACCCTCCAGCATGACAATGCCACCAGCCATACTGCTCGTTCTGTGAGAGATTTCCT
36	BC33	17733	5.317	63.299	TGCAGGCGCCCATATCGCCACAAGGAGTCGCGAGAGCATGATGATTCAAGTAAAGCCCCTCCCGGACAAACCCTC
37		5169	0	0	TGCAGGTGAAGAAGCCGGATGTAGAGGTCCTGGGCTGGCATGGTTACACGTGGTTTGCGGTTGTGAGGCTGGTTG
37		1217	0.059	3.329	TGCAGGCGCCCGGCCTGCCACAAGGAGTCGCTAGAGTACGATGAGCCAAGTAAAGCCCCTCAGGCCAAACACTCC
37		1566	0.059	3.329	TGCAGGTTCATGCTCTACAACACCTGTAGAGTACAACCTCTCCTCACACAGGAATCGGTCCTAATCCAG
37		5799	4.89	7.4	TGCAGGCACCCGGCCCGCCACAAGGAGTTACTAGAGCACGATGAGCCAAGTAAAGCCCCACAGGCCAAACACTCC
37		5516	4.891	11.471	TGCAGGCTGAGGGGCTGTTTGGCGAGCCACAGCGCCATGGAGCACTGCGTTAGCCGTGAGCTGAGAGAAAAAGAG
37		17992	4.891	14.08	TGCAGGAGTCTTCTGATGATCTCTCTGACAGGAGGTTGTTCATCTGGGCTGGTATAGACCACGGCACGT
37		17659	4.891	15.791	TGCAGGAGGAGAAATATGGATTTTAAAAAATTGTGAAATTGAATGATCTTCTTGCCCAATGAGTCAGCCCGCATG
37		1013	4.891	17.503	TGCAGGTCAGAAACAAACAAACACGGTCTTTACAGTTGCCATGCAATTTTGTGGGGGTGGAACGTTCATAATAGA
37		2833	4.891	17.504	TGCAGGGAAGGCAGTATTCAGCCGGTGATGCGTTGGGCTGACCACACCACCATCTGGAGAGCCCTGCGCTTTCGG
37		3002	4.891	17.504	TGCAGGGAGAGGTGGAGTTTGAGGATCCCGAAGAGGAGGACGATAGTGGGGAGGAAGAGGAGCATGATGCTGCAT
37		5746	4.891	17.504	TGCAGGGTCGCCTCCCTGCTGCGCACACAGACAGGGACCACTGCTGTGCTGGCTAGCCCGAAGCGCCACCATCAT
37		8993	4.891	17.504	TGCAGGATCAACTCAAACACAAACATCACTGTCATGTGTACCTTTTGATAAGACTCCCAAGTAGTGCAGCAGTCT
37		14534	4.891	17.504	TGCAGGTTCATGCTCTACAACATCCGTAGAGTATGACCTCACCGCACACAGGAAGCGGCGCAGGTCCTAATCCAG
37		18539	4.891	17.504	TGCAGGAAGGGTACCACATGAGGGAGGAGGATGTCTTCTCTAACGCACAGCGTTATTGCCTACAATGACAACATG
37		5310	4.891	17.505	TGCAGGCTGGCACTGGTCCGTCCAAAACACCTGCCTGCCGCTGTCTGTCTGTCTGTCTGCACAGGTGCTGCCTCA
37		12029	4.891	17.505	TGCAGGACGAAAGCAGTGTGGTTTTACATTATAATTTTATGAGGTGCAGAGAGAAAGGGGGAAAAGCGTGTTTTT
37		7035	7.414	40.722	TGCAGGAAGGGGTACCACATGAGGGAGAAGGATGTCTTCCCTGTAACGCACAGCGTTGAGATTGCCTGCAATGAC
37		13855	4.892	40.722	TGCAGGATGAGCTGGACTCGGTGGACACCTCAGTGGTCATCAGCTCCTGCTCTCTGGCTGAGGCCCGACACCTCC
37		15299	6.51	40.722	TGCAGGAAGGGTGCCACATGAGGGAGGAGAATGTCTTCCCTGTAACGCATAGCGTTGAGATTGCCAGCAATGACA
38		5012	0	0	TGCAGGAAGGGTACCCCATGAGGGAGGAAGGTGTCTTCCCTGTAAGGCACAGTGTTGAGATTGCCTGCAGTGACA
38		4832	0	2.83	TGCAGGAGAGAATCATACAGCAGGTTACAATTGGCAACAAAAGGCAACACACACATAGAGAGAAGGTCAGAGAAG
38		11085	0.049	7.376	TGCAGGCGCCCGGCCTGCCACAAGGAGTCGCTAGAACGTGATAAGCCAAGTAAAGCCTCCCCAGCCAAACCCTCC
38		6706	0.097	27.503	TGCAGGATCATCTGAGACCAGCAACCCGGACAGCTGATGGAACTGTGGGTTTGCACAACTGTACAAATTTTGGCA
38		14932	0.216	38.781	TGCAGGAGCGTGTGCTAAGGTTGAGCTGAGATAACGCGGAGCTTTACCTAGAAAAGACTTAAAGATGACCTGGAG
38		7911	0.217	43.92	TGCAGGTGGTTGGCTGGAGGCTAACAAAGGAGACTGGGTGGCCATCTTGGATTCCCAGACCAGTGCAGCCAATGT
38		8238	0.217	43.92	TGCAGGTTGTTGGCTGGAGGCTAACAGAGGAGACTGGGCGGCCATCTTGGATTCCCAAACCCAGATGGGTGCAAC
38		9108	0.217	43.92	TGCAGGTTCATGCTCTACACCATGGGTGATGAGTTTGACACCTGCTCTATAACATCTATAGAGTACGACCCTTCC
38		10302	0.217	43.92	TGCAGGAGTAAGCCATTGCTTTGATATTCTCTGCACTCTGAGTGGGGGACGCTGTGGAGTTGTCAACCGTGATGG
38		18180	0.217	43.969	TGCAGGCTCGTAAGCATTCATTCAAACAGCACTGTCGTGCGTTTTGCCAGCAGCTCGTCGCTGTGCCTCAAGCAT
38		15134	0.217	45.247	TGCAGGTGGTTGGCTAGAGGCTAACAGAGGAGACTGGGCTGCCATCTTGGATTCCCAGACCCAGACTGGTGCACC
38		3634	0.217	46.525	TGCAGGTCCTCTGTGCCGGCCGAGCAGGGCTGTTCCCATCCCAACACACAGCCACTTTCAATACCACAATAGAGC
38		17899	0.217	46.525	TGCAGGTGGTTGGCTGGAGGCTAACAGAGGAGACTGGACGGCCATTTTGGATTCCCAGACCGATGCAGTTAAGGG
38		16158	0.217	48.239	TGCAGGCTCATACTGACATGACCTTCCAGCATGACAATGCCACCAGCCATACTGTGTGTGATTTCCTGCAAGACA
38		8978	0.217	49.953	TGCAGGTGGTTGGTTGGAGGCTAGAGGAGACTGGACAGCCATCTTGGATTCCCAGACCCTGACCGGTGCAGCCAA
38		6944	0.239	55.466	TGCAGGCTCATGCTCTACAACATCCGTAGAGTACGACCCTTCCTCACACAGGAAGTGTCGCAGGTCCAGGCTCTT
38		14756	0.262	60.978	TGCAGGTGGTTGGCTGGAGGCGAACAGAGGAGACTGGGCTCCCATCTTGGATTCCCAGACCCAGACCAGTGCAGT
38		15451	0.284	66.005	TGCAGGTGGTTGGCTGGAGGCTAACAGAGGAGACTGGGTGGCCATCTTGGATTCCCAGACCCAAAGTGGTGCACC
39		5545	0	0	TGCAGGCCCTGGTTTGGTTACAACCAAACACACTACAGGAAAAGCATCGGCAGGACAGAACATTCCAGAGCAGAT
39		15365	0	0.053	TGCAGGCTGCTCATCCTCACTGCTGCTTGTCAGCCTGGTTTAATGCTCTATGTGAGTCCTACTAGTTTCACATCC
39		10419	0	7.56	TGCAGGCTGCTGTGTGTTTACAGCTCTCCGTTTGACTGGATCACTCCATGCTGCCACAGCATTGGTAGTCTGGCT
39		9293	5.999	7.623	TGCAGGTGGTCTTGAGAAGAGCCGACCGGGCTCTCTCCCAGGTACGGCGGTGGACAAACATCTGGGCCGACGGTA
39		10728	5.999	7.623	TGCAGGGGGCGCCAAATCCTTCCCTGCCAGCCTGGCACCAATATCGGCTGCAGAAGGGTGCTGGCTGAAGCGGCT
39		11106	5.999	7.623	TGCAGGTTCATGATCTACAACATCCGTATAGTACAAGCGCACCTCACACAGGAAGTCGCGCAGGTTGTAATCCAG
39		6471	11.997	7.635	TGCAGGATGTCAGGCTGGGGCTGGGCATGGAAGAGCAAGAGAGGAGCCCAGGCAGTAATGTGCACTGTGAGGTGT
39		14189	11.997	7.635	TGCAGGTATTGACGACAATCGGAACACCACCGGACTTCGGCTCCCTGGTATTGTATCGGGCAGAGGGTAAGGCTG
39		1250	17.996	9.822	TGCAGGCACATTACAGGCAGACACCATGCCATTGGGATCCATCTCACAGACAGACCTGACAAAGCCCAGGCCCAT
39		14749	23.995	12.009	TGCAGGCATTGTGGAGATGCACATTTACATTTACATTTAAGTCATTTAGCAGACGCTCTTATCCAGAGCGACTTA
39		9580	29.994	16.446	TGCAGGACAGAGTCCCGGGGCATGTCCAAGCCACCGCCACCGGTCAGTCAGAGGCCCCCCAGCATGGTCAGCCAG
39		6976	35.992	16.462	TGCAGGCCTGGTGTCTTCACTGCTGCTGAGGGGGAGGATGAAACACTGAAGGGCTGTAGAGCAGCAGTAAATACA
39		18038	41.991	16.487	TGCAGGACATTCAGGACCTGTCAATATCAGACGGAGCAGCGGACACCGTCCACACAGAACCTGGGACTGGGACCG
39		17708	47.99	18.647	TGCAGGTGGTGATGGAGCTGTTGAACCAGGCAGGAATCGCCCCCTCCTCGGGCGTACTGAGGAGAGGGATCTGGG
39		4574	53.989	18.648	TGCAGGTGAAGAAGGTCCTGCATTGGCGTGGTTACACGTGGTCTGTGGTTGTGAGGCCGGTTGGATATACTGTCA
39		14894	112.94	18.655	TGCAGGATTTTGTTCCCGCCCTACTCTAACCTACCTCTGATTGGTCTAACCAGCTGCTCCTCAGGTTTCAGGTGT
39		6646	112.94	18.662	TGCAGGTTTGGGAAGCAGTTTGAGGTGACTCTGCTCCTGCAGAGTGTGGTGATGATTCTCACCATGCTGGTGATG
39		6964	112.94	18.662	TGCAGGGTCTAATAGGGACCAGTCTAATTGGGAGTCATAAAGAGAACAGGAGAGGAAACGCAAGCCTACTGCCTC
39		9405	112.94	18.662	TGCAGGAATTTATCCCTCCCTACTTCGATCCCTCCCTTCATATTTCACGTCTGTTTCCTCTATCTGATAGCTTGA
39		9661	112.94	18.662	TGCAGGCTCATCCTGACATGAACCTCCATTATGACAATGCCACCAGCCATACTGCTCATTCTGTGCGTGAGTTCC
39		8922	112.94	19.698	TGCAGGTACCGCTAGGGCCTCCCAGGTAGGAAGGGTGTCTGTGGTGACAGAGGGAAATACGGATGATAAATGTTA
39		3707	112.94	19.778	TGCAGGCTGTGGATACCCCACACCTCCTAGAAAGACAGACAGAGACAACATTGAGTTTGATATCTTACTATTATT
39		15193	112.94	21.817	TGCAGGGGTTTTTCTTGTTCTTACCCTTGCAGAGTGTAAGAGTATCGTGGTGGACTTCCACTATGTTGAGACATT
39		14174	112.94	23.976	TGCAGGCGCCCGGCCCGCCACAAGGAGTCGCTAGAGCGCGATGAGCCAAGTAAATCCCCCCAGGCCAAACCCTCT
39		835	112.94	26.199	TGCAGGCAGGCAGCCTTGGCTACATGGAGCGTCCAGAGACAGTGAGTTGAGAAGATGACTATTAAGTTGATCGAT
39		11059	112.94	26.22	TGCAGGAGACTATGTGTGTCTCCAGTGCAGTAAGAGATCCAGAGTCCGGCCTGTGCTCTGCACTAACCCAGCCTT
39		13524	112.94	29.666	TGCAGGAGTCGCTAGAGCGCGATGAGCCAAGTAAAGCACCCCCCAGCCAAACCCTCCCCTAACCCGGACGACGCT
39		15859	112.94	34.09	TGCAGGGTCCTGGACCCCCACTCGTGCATTCACAGACTGCCCAACGCAGCAGGCACTGAATCAGACGCCTCAGAC
40		9695	0	0	TGCAGGGTTAACTGAACAGAAACCATATACAGACGGATATACACACTGAGTACATGCATATCTAATAATAAACAT
40		6446	0	1.166	TGCAGGCAGCAGGGGCTGCACTACCCCCAAACCCTTGACTGCACCACTGGTCATCTCACGCACTATCCTGCATGT
40		2759	0.163	2.331	TGCAGGCCCAGGCTGTTACGCGGAGTGCAGCAGGTGAACCCAAGAGCAGACTCAGACAAGAAGACTGGGATAAGG
40		6729	1.228	4.505	TGCAGGACGACAACCAACGGGAAGCCAGCGTTCAGCCAGCGCATGAGGTTCTACTTGCGGTCTCTCCTTCACAGG
40		3430	3.528	4.802	TGCAGGTGACTGCGCAAGCACAAGGAGTCGTTAGAGTGCAATGAGCCAAGTAAGGCCCCCCTTACGGCCAAACCC
40	BC37	9577	5.155	4.845	TGCAGGCAAAACATTTCCAGGAAACATTAAAAAAAAACAGTGAATGCATCATAACTGGTACATTGTTTCTCCTTA
40		6236	6.782	4.88	TGCAGGCCAAACCCTCCCCTACCCCGGACAACGCTGGGCCAATTGTGCACCGCCCCATGGGTCTCCGGGTCGCGG
40		10083	8.409	4.913	TGCAGGTTCCCGGACATTTCTGGGAAGCCCTCACCCTCCGATCCAACAGGTCCCAGACGTGCTCATTGGGATTGA
40		10337	8.422	4.944	TGCAGGGTTTTGTCCTTTTTCTCCACAAAAAGAACCTTGCGCCAGCAGGGAAGGCAGAAGGACGGATACACCCTA
40		9837	8.431	7.586	TGCAGGTAACGTGCCTGTCACCATCACATTGTCCATTGTAGAATCTGCCCAGCCAGCCTTCCTCACACCCCCCTC
40	BC02b	2553	8.439	10.224	TGCAGGCGCCCGGCCAGCCACAAGGAGTCGTTATAGCACGATGAGACTCCCGGCTGGCCAAACCCTCCCCTAACC
40	BC37	6796	8.447	15.594	TGCAGGGTTGTGTGGGAGTTTGCTCAGCTACACTACCTGCTGCCTGCACTGTGAAGTCAATTCCAAATTACAGTT
40	BC02b	6358	8.454	15.621	TGCAGGCGTTGGCCTGCCACAAGGAGTTGCTAGAGAGTGATGAGCCAAGTAAAGCCCCCACCCCGCCAAACCCTT
40	BC02b	2665	8.468	18.252	TGCAGGCTAATTCAATTACCAGTTACACAGACCACTGTCACTGTCAGGGACAAAAGACCACACGCACCACACCAG
40	BC02b	8824	8.482	18.281	TGCAGGTGAAAAGCAGCACCCCACATCGTTAGCAACCTCCCCTAACGAGGAGAAACTAAAAAAGTAGGTAGAAAG
40		18132	8.496	18.309	TGCAGGACTATACAAACATACTAGCACACAAAACTGTACAACTTCACACCTGCAGAGTAAACTGCTAAGACTGCA
40		5378	10.658	18.321	TGCAGGCGCCCGGCTCACCACAAGGAGTCATTAGAGCGTGATGAGCCAAGTAAAGGCTCCCCGGCCAAACCCTCC
40		8689	12.622	24.247	TGCAGGCTCATCCTGACATTATAACAATGCCACCAGCCATACTGCTCGTTCTGCGCGTGATTTCCTGCAAAACAG
40		81	14.587	36.649	TGCAGGAAGAGTACCACGCGATTGCCTGCAATGACAACAAGCTCAGTTCGATGATGCTGTGACACACCGCCCCAG
40	BC02b	7617	15.735	36.659	TGCAGGAAAACAAGGAGAGTGTTGCTCAGTGGATTTTGGACTACTAGGAAATAAGTGTGTGATTGAATGTTACCT
40		9277	16.884	36.668	TGCAGGCTCATCCTGACATGACTCTCCAGCATGGCAATGCCACCAGCCATACTACTTGATCTGTGCATGATTTCC
40		18196	17.032	38.418	TGCAGGGCCCAGCCCAGTGTCTCCTGGATGAAGTATCACCTGCCCACCAGGCCAAGGCTGTTAGTTATCCCAATG
40		6097	18.239	40.168	TGCAGGGCACGCACTGCGCACACACACACACACACACACACACACACACACACACACACACACACACACACACAC
40		4428	19.447	40.285	TGCAGGCTAAAGCACCTGCTATGGTGGGGGGGCAGCAGCGGCTGTGTGCCCCACTCTTCTCTCTCGTGTGTGGGA
40		15856	20.655	45.053	TGCAGGAAGGGTACCACATGAGGGAGGAGGATCCCTGTAACGCACAGCGTTGAGATTGCCTGCAATGACAACAAG
40	BC02b	2277	21.862	46.187	TGCAGGCAGCGTCACCGTTAGAGCCAATTGGCAGCTCCCATCTGGAGCAGTGCATTATGGAAGAGTGGACAGTTC
40	BC02b	15707	23.07	47.733	TGCAGGGACCAACCTGTGTACAGTACTGTAGGCACAACAGCACACCATGGGGACTTTCTGCAGTTAACCTTAAAT
40		5083	24.278	53.296	TGCAGGTAGAAGATCTCCTATAAATCACATTGGCTACACATGGCCTGTCTGCAATGAACTTGAAACATTTGTATA
40		6226	26.569	58.86	TGCAGGGCAGGTAGTTTGCCCCCAGTGATGCGTTGTGCAGACCTCACTACCCTCTGGAGAGCCTACGGTTGTGGG
41		1288	11.965	0	TGCAGGAAGGGTACCACATGAGGGAGGAGGATGTCTGCCCTGTAATGCACAGCATTGACATTGCCTGGAATAACA
41	BC38	1993	9.603	0	TGCAGGGTTGCATCAGACCCCAACAATATCACCAAAGACTTCAAGTACTACACCTCTCCTCTTTTCCCTGCTCCT
41	BC38	2175	9.638	0	TGCAGGAGCCCGCCCCCCACAAGGAGTCGCTAGAGCACGTTAAGCCAAGTAAAGCTCCGCCGACCAAACCCTCCC
41	BC38	2383	9.655	0	TGCAGGGCAGGCAGTCAAAGAGTTGTGTGTTCCTGGTGGTGTTGCTGTAATATCCAAGAGGACAGGGACGTGGCA
41	BC38	5510	9.729	0	TGCAGGCTAACTGATAACTTTGGTAGTCAGTTGGACAATGTTTCCTCCGACACATCGGTGCAGCTGGCTTCCGGG
41	BC38	8588	9.603	0	TGCAGGGATAGAAGGAGACCAACGGGGGTCTACAGAATGAGGGAGGTGGGAGGGAGAGAGAGGGTAGAGAAAGGG
41	BC38	9152	9.62	0	TGCAGGCCCTGCGTGCCTAGGAAGGTCTAGCCCCCTAACAGGTTAAACTGTGGCACTGCGTGCCTACAGTGGTTC
41		9553	9.711	0	TGCAGGACGTTGCGTTTCTCCTCCGTGGGTTTCCCCTCGCAGTGGTTCACCACATGCATCTGATCCACGTCAGGG
41	BC38	9823	9.603	0	TGCAGGAGCGTGTGGACAAAGTGAAGAAGAGGGTGAAGGATGTGGAGGAGCGATCCAAGGAGTTTGTGCAGAAGG
41	BC38	10871	0	0	TGCAGGGACATGGAACAGGTATTAGGGGCCTGCCACAAACACTACATGCATTAGGATTTCTGAGATTAGTGCCAG
41	BC38	11475	9.692	0	TGCAGGTGTGCGATGACCTGAGGGAGATCTGCAACCAGGTCATTGACCTCTGCCTCTATAAGGTCAGTGTATAAA
41	BC38	12853	9.603	0	TGCAGGGGCAAGAGTACAGCGGATGTCACATGGGCCAATGCTAAGTGTGCATGTTGTCCTAGTGTGTGTGTGTGT
41	BC38	14654	9.673	0	TGCAGGAGGAATCCATCTCCGGCCTTCCCCTTGCGAGTATCCAGGTGGGATAAACGTTGGCCCTCAATTTAAGTC
41	BC38	15321	9.603	0	TGCAGGACTCCCAGGTCCAAAAGGTGTCTTGGGCCTAGATGGGCCAGTAGGCCTGCCTGGATTCCAGGCAGCCAA
41		16544	9.603	0	TGCAGGACACCGTGTGCCTGACACACAGTACCAGCCAAGTTTACAAGGCTCACATTGAGCTGCATGCGT
41		17902	9.673	0	TGCAGGAGCGAGTCACTGCTTTAATGTTTGCAGAGAACACCTTCATTAAGTTAGCTGATGACACGACGGAGGTCA
42		17625	0	0	TGCAGGTGAAGTGGACAGCCGAATAAGATCAGCCGCCAATGCCTCCTTCATATAACCGTTTATGGCTGCAGTCTC
42		13809	0	0.035	TGCAGGTATCGCCCATCTTCCCTATCATCCCCTGTGTATTTATACCTGTGTTCTCTGTCTGTTTGTTGCCAGTTT
42		7119	0	2.212	TGCAGGATGTCAGAGCTATCAGCCATCACACTGTAAGTCTGTGTTTGTGTGTGTGTGTGTGTGTGTGTGTGTGTG
42		1024	24.173	3.195	TGCAGGCCAAATCCTGTCGGACGTCCTCACGCAGGCTGCATCGATAGTGGTCGATGAGGGCCCGTCATTCCATCC
42		2795	24.173	3.195	TGCAGGTTTTGGTAGCAGGCTGTGTCAGTGGCACTGTATTGTCCTCAAAACGAGCAAAGAAGTTGTTTAGTCTGT
42		5487	24.173	3.195	TGCAGGTTATGCTCAAACCCTACACCCCAACTCAAGCACTCTGTTCTGCCACCCCTGGTCTCTTGGCCCTCCCAC
42		15892	24.173	3.195	TGCAGGCCCCACACAGTGAGTGTCTCAGCCTATAACAGACAGTGGCATGGGGCACAGGCCCCTCACACACCCCAC
42		15811	32.535	3.243	TGCAGGTTGACGTCGTCCAGGAGCCTATCACGGGATTCTGCGCTATCATAATGCTGCTCCAGGAGTGTTGCGTCT
42		7440	40.897	3.314	TGCAGGTAGGAGCTCCAGAACCTGTTTCCACGGTTCACACCAGAACCTGTTTCTACGGTTCACACCAGAACCTGT
42		1636	49.259	4.6	TGCAGGTGTCCCTGCTCTTCGTCCTCCCTCTAATCATCATCATCCTCTGCTACAGTGCCATTCTCAGGACGGTCC
42		15215	57.621	6.196	TGCAGGCACCCGGCCCGCCACAAGGAGTCGCTAGAGCGCAATGGGCCAAGTAAAGCCCCCTCCGCCAGACCCTCC
42		6871	65.983	9.363	TGCAGGTGCAGAATCGTTTGACCTCCGTAACCCCATTTATATTTTCCTCTGTCTAGTTCCCCACTCCACCTTACT
