# Supplementary material for: Using Linkage Maps as a Tool To Determine Patterns of Chromosome Synteny in the Genus Salvelinus
Source: G3 (Bethesda). 2017 Sep 29;7(11):3821–30. doi: 10.1534/g3.117.300317 (PMC5677171; doi:10.1534/g3.117.300317)
Supplement: Supplementary file 3 [file 3821FileS3.txt]

group LG1
10180	0
2875	0
7130	0
15424	0
3818	4.511
6953	4.511
11911	12.343
2646	20.176
15764	20.176
16112	20.176
14205	23.012
1850	25.316
12110	27.619
7101	29.923
5695	30.607
3168	31.875
14115	33.143
4894	35.691
3019	35.71
9856	35.724
990	40.42
4555	40.42
13558	40.446
8402	41.981
822	43.516
5306	43.516
10110	43.516
2096	43.516
2497	43.516
2659	43.516
4617	43.516
4982	43.516
6862	43.516
8097	43.516
8979	43.516
10439	43.516
10830	43.516
11551	43.516
11675	43.516
11799	43.516
13421	43.516
16836	43.516
17323	43.516
3316	44.397
15996	45.279
5114	45.857
16038	46.434
1495	52.174
13562	52.898
16606	56.098
8553	63.13
3985	63.169
14571	63.191
1882	63.191
4401	63.191
5555	63.191
14488	63.196
17233	63.202
14645	63.209
7166	77.639
532	92.069
2835	106.499
16307	106.834
14762	106.865
2013	107.719
14358	108.44
9303	109.16
9835	109.181
1154	109.184
8577	109.187
6382	109.19
2584	109.193
13487	109.198
3902	109.203
5584	109.208
7398	109.213
16192	109.218
9579	109.223
18221	109.228
16383	109.233
348	109.238
14657	109.243
11207	109.248
150	109.253
3218	109.869
9242	110.485
2218	110.485
4029	110.485
16965	110.485
8906	111.102
11173	111.108
2470	111.238
13892	111.367
15253	111.497
10812	112.396
8380	113.295
11190	113.301
15696	114.587
10849	114.591
4581	115.982
15348	115.982
15762	115.982
1554	117.089
7508	117.089
7928	117.089
18562	117.089
4863	117.089
5549	117.089
10472	117.089
11439	117.089
11877	117.089
14233	117.089
14977	117.089
18211	117.089
3873	117.723
15572	118.35
3070	118.37
8643	119.349
2926	120.328
16442	121.307
4922	122.297
10409	123.844
6994	127.026
group LG2_Omy12
16744	0
453	5.663
334	11.326
9927	11.326
2530	11.326
11508	11.326
18429	16.988
2498	22.651
15614	24.028
15576	25.405
3406	35.573
12116	82.096
6015	87.771
10358	87.771
11995	87.771
5311	87.801
4633	87.831
17128	87.861
5736	87.89
2533	88.006
6018	88.006
15277	88.006
2726	88.135
4926	88.135
6178	88.135
1549	88.33
10575	88.5
16971	88.67
1841	88.913
17646	89.186
9071	89.46
15731	91.333
13454	93.207
9916	95.081
13495	98.274
441	99.229
3049	100.184
1826	101.138
3858	102.093
3540	103.048
3271	104.003
10815	104.958
415	105.638
1147	105.638
11063	105.638
17775	105.671
115	105.705
17054	105.705
17239	105.705
10262	105.725
12078	105.725
2402	105.889
11303	105.889
16908	105.889
3674	106.054
6046	106.219
56	106.384
5045	106.549
11109	106.714
3214	106.878
17919	107.043
4701	107.208
3117	107.373
5852	107.538
10533	107.703
77	107.703
732	107.704
11435	107.705
14125	107.705
17911	107.706
17754	108.37
12759	113.004
group LG3
8412	0
8684	0
10774	1.914
2667	3.828
14424	5.743
17027	5.761
4180	5.768
8370	5.768
18264	5.77
6993	5.771
7205	5.773
14074	7.237
8216	8.701
2611	19.009
3234	29.316
8348	39.624
15219	49.932
9681	52.384
672	52.384
2321	52.384
3832	52.384
5915	52.384
6055	52.384
9840	52.384
16049	52.384
10455	54.836
11652	57.289
16631	59.741
7932	59.749
8779	64.709
15526	64.71
1956	64.711
8495	64.711
16603	64.713
8010	69.598
3415	69.651
5035	69.651
4254	69.651
5778	69.651
13081	69.651
16477	69.651
7497	69.652
5880	70.075
10000	70.498
5822	70.921
9488	70.922
17398	70.922
899	70.923
1038	70.923
1632	70.923
4409	70.923
8196	70.923
10315	70.923
10901	70.923
16559	70.923
1	70.923 C2 *sdY (sex marker)
147	70.923
3973	70.923
4223	70.923
5631	70.923
6312	70.923
6984	70.923
7158	70.923
7340	70.923
9328	70.923
13543	70.923
14680	70.923
15040	70.923
15662	70.923
16827	70.923
17277	70.923
18000	70.923
19962	70.923
6206	71.864
6581	72.81
14467	72.81
10880	72.81
14772	72.81
7374	73.438
8014	74.066
18171	74.694
4178	74.696
4888	74.696
7070	74.696
8231	74.696
11374	74.696
11416	74.696
9290	76.594
7432	76.597
15428	76.6
4176	76.6
7013	76.6
14774	76.6
653	78.907
15750	79.153
group LG4
129	0
1193	0
3462	0
4214	0
5147	0
11220	0
17228	0
4224	0.02
16063	0.04
8898	0.063
5281	0.086
9555	0.086
6956	1.17
3619	2.254
1629	3.348
6847	4.442
1966	4.463
11928	4.484
3189	4.485
2760	4.486
600	4.488
6143	4.49
6523	4.855
16264	5.22
7808	5.22
10723	5.22
16932	5.584
3589	5.949
10022	6.314
13857	7.067
4675	11.578
5999	16.088
9629	16.088
5558	20.599
16576	23.627
5248	28.954
7111	34.281
3901	36.483
17274	38.684
3081	40.617
4315	40.625
335	40.631
1235	40.631
2780	40.636
15672	40.641
18245	40.645
14859	40.685
8345	43.797
14787	46.909
6394	50.022
15652	53.134
8121	54.377
10564	60.285
17938	60.285
5123	66.271
14965	66.271
7994	72.258
10043	72.375
4618	75.094
9818	75.094
17762	75.095
7634	75.095
10495	75.097
6196	76.166
11198	77.235
14096	78.304
3598	79.374
10583	79.374
16496	79.375
11159	79.376
4172	79.377
9263	79.377
15879	79.401
11752	79.452
18306	79.502
5361	79.552
14845	79.901
8838	80.249
839	80.598
16602	80.946
1834	81.295
16018	81.643
3046	81.992
10611	81.992
15489	81.992
5064	82.031
10017	82.031
15865	82.031
17959	84.544
16128	87.058
239	88.368
18309	89.679
247	93.382
3664	97.085
group LG5
8811	0
8546	0.043
17332	5.089
3249	5.131
2950	5.134
7248	5.134
6034	5.138
2231	5.978
6187	6.818
16700	8.465
11197	8.465
484	8.466
9609	8.466
3608	8.466
4725	8.466
5824	8.466
7729	8.466
8020	8.466
10576	8.466
11316	8.466
13058	8.466
16171	8.466
17976	8.466
3446	10.16
4020	10.16
5488	10.16
16166	10.16
7738	11.347
200	11.347
1174	11.347
7828	11.347
13994	11.347
14539	11.347
16957	11.347
9729	11.355
1445	13.671
3517	13.671
16421	13.671
5834	14.452
5850	15.233
3226	16.014
15464	16.795
15386	16.799
11154	16.802
9001	16.803
9928	16.803
8957	16.806
1584	18.554
10654	22.934
5116	23.919
10220	24.294
18081	24.294
14428	24.669
9720	25.316
11651	25.963
4967	25.964
6403	25.965
11641	25.967
5696	27.12
4874	28.273
2706	38.259
233	59.019
11188	79.8
6841	80.819
449	81.997
7785	81.997
15138	81.997
742	82.343
2817	82.69
79	82.696
9149	82.702
5562	83.485
11403	84.269
8275	85.074
5670	85.081
447	85.081
2369	86.753
4287	88.437
4768	90.12
11047	90.239
group LG6
3544	0
6521	0.01
6645	0.01
15455	0.01
2153	0.011
11086	0.011
8708	0.012
1391	0.013
10025	0.014
13594	0.014
6459	0.02
62	0.204
7298	0.388
641	0.572
8835	0.756
13649	0.756
1666	0.939
16332	1.123
8248	1.307
3960	1.496
11866	1.496
5758	1.573
10571	1.596
6456	1.619
3012	1.62
16533	1.62
2088	1.621
4584	1.621
3779	1.622
1687	1.622
1711	1.622
2486	1.622
7006	1.622
16875	1.623
3087	1.623
7569	1.623
16216	1.623
622	1.624
4442	1.624
6117	1.624
17620	1.624
3421	1.624
3927	1.624
5457	1.624
6878	1.624
7377	1.624
8378	1.624
8383	1.624
14152	1.624
14804	1.624
15638	1.624
15985	1.624
17724	1.624
17811	1.624
10652	1.625
16815	1.625
10703	1.626
15606	1.626
1338	1.627
12020	1.627
7050	1.632
8358	2.272
6048	2.912
15505	3.552
1992	4.192
7732	4.192
6972	4.832
4349	4.832
8399	4.832
9946	4.832
11290	4.832
168	5.471
10234	6.111
613	7.989
1668	9.867
4780	9.984
9601	10.1
group LG7
18053	0
3506	3.75
9336	7.5
17147	7.962
884	11.145
15513	11.146
1452	12.169
18030	13.176
7252	14.096
10264	14.109
17532	14.122
430	14.136
1947	14.136
3879	14.15
5316	14.15
8533	14.15
14747	14.15
19317	14.15
19961	14.15
8602	14.162
18101	14.175
4269	14.175
5576	14.175
16740	14.205
18322	14.205
2851	14.716
16043	15.226
5004	15.736
14794	15.736
17727	16.247
7594	16.757
10895	17.267
10790	17.777
10636	18.288
764	18.798
4993	18.798
11398	19.594
10675	19.95
5060	19.953
9549	19.956
17835	19.96
1088	19.963
11839	19.966
17470	19.968
9384	19.971
3215	19.975
5043	19.978
2693	19.981
16569	19.985
8158	19.988
8961	19.988
16502	19.988
1753	19.988
3516	19.988
6012	19.988
8255	19.988
8539	19.988
15681	19.988
15705	19.988
7873	19.992
10595	19.996
18139	20
9422	20.004
3047	20.007
1553	20.014
531	20.021
10142	20.03
2739	38.259
8775	40.054
2485	40.054
10711	40.636
3957	41.219
16860	41.801
1757	42.384
18465	44.68
group LG8
5636	0
16003	1.361
15516	2.721
5982	4.082
10873	13.783
9968	23.484
4497	33.185
3291	36.875
6996	46.412
6439	50.89
8362	51.022
6290	52.18
5141	53.339
11349	53.339
18079	53.339
590	53.339
6905	53.339
9282	53.339
15469	53.339
15752	53.339
10429	54.497
6508	55.655
7983	56.813
17582	57.42
2034	58.062
18080	58.062
18727	58.062
3958	61.092
8210	64.186
9015	64.189
2135	64.189
3424	64.189
5869	64.189
12085	64.189
16869	64.189
2860	64.192
14535	64.195
2925	64.197
16167	64.2
8547	64.202
5233	64.203
2733	64.204
14971	65.073
1428	65.942
2561	65.942
11238	65.942
15130	65.942
11933	66.798
18283	67.657
14086	69.411
9166	71.227
6458	73.043
6577	73.044
7638	73.046
16353	73.046
1538	73.051
7439	73.057
10598	73.958
5627	75.46
6641	75.46
13629	75.495
group LG9
4154	0
7521	0.041
12109	2.33
97	2.415
16148	2.496
17813	2.505
1623	4.086
8190	4.272
10184	4.273
9865	4.274
16516	4.292
1725	4.309
4917	4.309
14184	4.309
15103	4.827
5230	5.346
1765	5.899
7503	6.48
7917	8.814
7274	11.017
6189	11.019
11791	11.02
4691	11.021
9760	11.022
3041	11.024
17018	11.025
16418	11.026
7908	11.028
15950	11.867
17533	12.706
8618	12.708
16536	13.556
16145	14.364
10891	15.171
7146	15.186
11648	15.2
3277	17.685
15604	17.7
3725	17.703
9124	17.703
15726	17.703
8466	17.705
4527	17.706
14738	17.706
8283	18.74
13423	19.773
999	19.78
1581	19.787
17599	19.793
3720	19.799
11511	19.807
14366	19.807
5333	24.023
7169	24.023
12048	24.023
3678	25.576
8707	27.128
9250	27.128
15305	27.128
16403	29.186
5854	31.244
9589	34.488
5828	42.329
998	50.17
18432	53.16
2679	53.176
4535	70.42
209	70.42
3324	70.42
5692	70.42
10300	70.42
15934	70.42
group LG10
11516	0
19490	3.66
164	6.666
15467	6.666
4114	8.942
325	11.217
3760	11.224
1559	11.227
2714	11.227
2818	11.227
3152	11.227
7559	11.227
11103	11.227
3301	11.227
3348	11.227
5858	11.227
7705	11.227
8195	11.227
8481	11.227
8920	11.227
15498	11.227
15984	11.227
16620	11.227
5905	12.856
2701	14.485
18423	14.556
619	14.7
1025	15.431
962	16.161
7759	16.892
7717	17.622
5796	18.353
1185	19.083
14441	19.814
11143	20.544
364	21.275
1959	21.331
6480	21.346
8213	21.346
12018	21.346
9744	22.478
1527	23.61
5835	24.184
3416	24.887
9857	25.386
3801	25.884
3763	25.884
5246	25.884
6728	25.884
7810	25.884
8583	25.884
11955	25.884
17074	25.884
4284	25.904
17140	25.904
2171	28.247
group LG11
7456	0
8794	0.056
7329	0.093
16368	1.426
9852	2.759
14601	4.206
16032	8.049
11970	8.929
14629	9.942
9952	10.955
10431	13.905
2627	15.77
7363	17.678
15709	17.682
9920	17.687
7182	17.691
8227	17.695
7328	19.568
8959	19.568
15728	20.691
70	20.691
9221	20.691
15947	20.691
17324	20.691
11781	22.363
17838	22.365
14036	22.366
6047	24.039
3548	24.039
4308	24.039
4645	24.039
10827	24.039
14284	24.039
16410	24.039
18382	24.041
10111	24.043
10313	24.043
13920	24.043
1077	24.043
2410	24.043
6822	24.043
7113	24.043
17702	24.043
254	25.146
16729	25.146
9042	27.726
4545	28.311
16364	28.311
7468	29.986
9839	30.176
group LG12
5989	0
15367	2.737
9858	2.74
14732	7.979
3895	8.021
3086	8.335
6093	12.533
8266	12.533
10246	12.533
17417	12.533
16714	12.538
5585	14.547
4614	15.054
4325	15.545
18119	18.538
1240	18.538
5334	18.538
5873	18.538
6092	18.538
11246	18.538
17382	18.538
13073	18.964
14733	19.542
357	20.265
14624	20.265
16125	20.265
17266	20.265
875	20.265
5849	20.265
14087	20.265
15995	20.265
16480	20.265
9876	20.949
15974	21.188
6334	21.425
933	21.67
2404	21.67
2651	21.67
2745	21.67
17240	21.67
7584	21.715
698	21.766
18849	22.117
7089	22.393
16107	22.393
9460	22.741
12947	23.116
126	23.118
7748	23.187
4705	23.205
10956	23.205
4517	23.228
9877	27.207
6426	31.38
group LG13
16999	0
17245	0
10801	0.003
4882	0.007
16967	0.011
16960	0.012
18377	0.014
1925	0.016
18331	0.779
3490	1.558
7687	1.561
6550	1.561
16156	6.344
13265	6.36
1099	6.36
2212	6.375
15249	6.39
6965	6.406
5076	6.406
11617	6.421
6284	6.435
8502	6.435
9522	6.435
14921	6.435
11027	6.449
11643	6.463
6044	6.475
3256	6.487
7706	6.487
10818	6.487
17598	6.9
1134	7.312
2004	7.312
2316	7.312
611	7.725
3648	7.725
11451	7.725
2044	8.138
5728	8.551
2289	8.964
10986	9.376
16024	9.381
2286	9.387
17908	9.392
1399	9.397
14064	9.402
6689	9.407
6222	9.412
1039	9.417
8604	9.418
15560	10.597
14025	11.776
3880	12.955
14856	97.727
7188	117.993
361	138.259
9685	138.323
9667	139.526
1787	140.73
10665	141.933
9599	147.964
1113	147.964
10333	147.964
17389	147.964
9779	153.994
1577	160.024
14044	160.024
143	160.024
3167	160.024
4034	160.024
6021	160.024
8157	160.024
16605	160.024
group LG14
15753	0
17891	0.573
3835	1.497
16625	1.759
7845	2.492
10476	3.226
18222	4.822
11680	4.825
3766	4.827
5115	8.455
18105	8.456
5727	8.458
16459	8.458
7685	8.459
8496	8.459
1530	8.459
1988	8.996
8863	8.996
2903	9.416
13603	9.896
6946	10.612
7465	10.612
9739	11.177
638	13.466
1497	13.466
1859	13.466
3505	13.466
9144	13.466
11450	13.466
13560	13.466
13670	13.466
17664	13.466
2110	15.755
5185	15.767
17123	18.053
14101	20.338
1035	20.361
7046	20.361
6755	20.362
5650	20.363
6161	20.363
10766	20.363
14758	23.957
3004	29.107
8581	29.107
6839	34.112
7471	39.118
978	45.597
7419	45.81
1751	63.144
11523	80.479
5049	104.518
group LG15
6691	0
6091	0
9855	0
18083	0
9104	18.95
9148	18.95
10236	19.066
13684	19.158
6698	19.251
14357	19.661
17849	34.64
4098	37.761
1004	37.767
9107	37.767
3531	37.767
6174	37.767
8137	37.767
16289	37.767
16303	37.767
16848	37.767
17390	37.79
17881	37.798
5813	37.807
5279	40.023
4113	40.023
5685	40.023
6481	40.023
10413	40.023
14076	40.023
18005	40.023
18384	40.023
3726	41.132
12	42.241
12856	42.241
14379	42.241
15135	42.241
15244	42.241
17809	42.241
476	43.343
4668	43.343
13428	43.343
14682	43.343
1749	43.343
2930	43.343
4012	43.343
5763	43.343
7209	43.343
8432	43.343
9767	43.343
11541	43.343
16408	43.343
17766	43.343
18029	43.343
5626	44.735
6969	44.735
1361	44.735
5804	44.735
6114	44.735
14955	44.735
10810	49.351
14791	49.454
group LG16
6087	0
14962	0
5019	0
17015	0
18020	3.452
1983	6.903
10797	10.355
8584	13.057
3919	13.943
3156	14.828
12024	15.714
9996	15.729
710	15.73
17055	15.73
1691	15.73
3914	15.73
7218	15.73
10063	15.73
11150	15.73
8357	15.731
8931	15.731
8952	15.732
14094	15.734
5133	15.749
202	16.88
8232	18.275
13924	18.369
6943	19.072
5917	19.774
16090	20.477
11778	21.179
10699	21.882
5525	22.011
8464	27.089
6086	66.149
15793	69.678
13595	73.207
2180	76.737
4830	80.266
10779	80.266
11287	80.267
6197	80.267
18231	80.268
480	80.272
6940	80.275
17802	84.287
5679	86.785
13114	89.283
12009	90.405
18026	91.528
137	92.651
2433	93.709
5972	94.767
4913	94.769
19222	94.777
3442	96.888
8937	96.896
9692	96.904
11168	99.061
7031	100.194
4641	102.997
16936	103.6
6038	104.176
1069	105.58
11359	106.985
4202	108.389
4692	109.22
4937	110.051
14409	110.882
2546	111.713
9004	111.713
group LG17
11628	0
15257	2.349
2970	4.699
3560	4.719
3370	4.737
5113	6.395
1187	8.054
1798	8.233
1568	11.426
12021	11.426
11945	25.444
847	39.462
9189	53.48
7107	53.511
14985	60.012
15328	66.513
6558	70.875
565	70.922
1610	70.922
1953	70.922
9786	70.922
15792	70.922
17378	70.922
4199	70.932
5327	70.932
5538	70.932
14574	70.932
1624	73.385
1214	73.787
11715	74.19
173	74.49
12879	74.49
5056	74.49
8801	74.49
11064	74.49
18316	74.492
11772	74.495
4239	74.498
16302	74.501
2940	74.504
6717	74.506
10674	74.509
5830	74.517
3213	74.517
11372	74.517
9954	74.588
1366	75.368
4551	76.148
7036	76.84
16335	76.842
2636	76.843
9301	76.845
9371	76.847
17178	76.849
10845	79.306
13417	79.306
10379	79.306
10518	79.306
11586	79.312
18285	79.312
9650	79.314
13688	79.314
5131	79.339
9515	81.65
16294	81.679
881	81.697
15185	81.799
11095	86.727
group LG18
17088	0
18147	0
18397	0.517
5654	1.034
16656	1.551
15826	2.068
14744	2.585
13415	2.592
17857	2.6
612	2.608
18420	2.614
3865	11.828
786	21.042
2429	30.256
2607	30.256
8109	30.256
2552	30.256
4115	30.256
7867	30.256
10165	30.256
6700	39.47
10910	39.47
10740	49.668
11804	61.454
11767	73.24
3129	75.192
7890	77.144
5553	77.159
8960	77.176
7469	79.732
9113	79.776
17414	82.185
920	84.593
3299	84.593
7742	87.002
7032	90.241
5150	92.194
15713	92.194
15564	94.146
11239	94.154
7747	94.163
390	94.163
16808	94.173
16344	94.197
18098	103.181
1117	106.063
11718	108.945
11307	111.827
14111	111.827
11850	135.736
13587	156.353
11614	164.376
8130	174.752
5038	185.128
11713	185.128
group LG19
18129	0
12934	2.9
10076	2.935
2296	2.955
9845	2.955
15385	8.483
1904	8.483
20249	8.483
13593	8.871
10290	9.261
7422	9.641
2224	10.092
3684	10.092
7671	10.092
19211	10.092
7690	10.468
16898	10.792
6388	11.134
574	12.59
3414	13.755
9758	13.77
4361	13.784
3074	13.798
3799	13.798
7933	13.798
10116	13.798
12050	13.798
14066	13.798
9130	13.809
11092	15.301
536	16.654
4336	16.654
7387	16.654
15312	18.818
2279	19.281
18274	19.755
3393	20.229
17998	20.636
4656	21.067
16211	21.094
17525	21.117
18421	23.46
group LG20
10082	0
6064	1.78
17376	1.795
492	4.107
8878	4.115
15398	4.12
7290	4.125
4132	4.129
1502	4.133
213	4.133
479	4.133
2319	4.133
2825	4.133
7477	4.133
15712	4.133
6298	4.137
18187	4.141
10982	4.145
14273	4.145
184	4.145
6447	4.145
11319	4.145
14010	4.145
15016	4.145
16978	4.145
10886	6.151
17193	6.151
2268	6.151
10765	6.151
15051	7.151
9696	8.322
2628	8.322
4366	8.34
534	9.08
3681	9.819
3932	10.559
11163	11.843
16556	13.128
716	14.412
15083	14.641
5961	18.16
16019	36.264
5498	37.966
group LG21
2692	0
3202	0
1049	4.94
6159	4.94
7609	9.299
15239	9.299
16798	9.299
14431	9.301
19440	9.301
8096	9.611
11725	9.974
6166	10.367
3051	10.884
5521	11.4
4467	11.808
3270	12.157
404	12.506
2024	12.506
4873	12.506
11484	12.506
16829	12.506
648	12.506
5515	12.506
7132	12.506
7299	12.506
11950	12.506
15518	12.506
15533	12.506
15674	12.506
16187	12.506
16494	12.506
18314	12.506
15586	13.58
7898	13.58
9253	13.58
15603	13.58
9086	17.157
17776	17.167
4348	17.174
group LG22
11998	0
6589	4.495
14594	14.962
652	17.576
17822	17.777
7476	21.07
3947	21.07
18266	21.07
19321	21.07
4192	21.135
1518	21.204
1874	24.223
519	24.224
17678	25.72
14420	25.721
16123	25.722
3000	25.722
18145	25.723
8494	25.724
14179	27.217
8384	27.229
9288	27.24
11655	27.251
2995	27.262
1434	27.274
16797	28.9
15693	30.526
3237	32.152
7979	32.164
10477	35.539
16758	38.463
10411	38.464
14103	38.464
19349	38.464
3118	38.465
14939	38.465
19388	38.465
11992	38.466
15474	38.466
10875	38.579
640	40.524
4789	40.539
10321	43.233
632	46.383
group LG23
5600	0
5625	0.002
8528	0.004
6468	0.007
16135	0.011
2242	0.014
14617	5.367
1503	10.72
18118	10.72
4184	18.412
12056	18.701
20167	19.889
2419	21.076
6560	24.744
6192	28.413
6473	31.916
1913	38.377
18262	44.838
10157	61.254
15223	74.511
10927	87.768
16581	101.026
8279	103.305
6834	105.584
17288	107.863
5252	108.725
6849	109.846
11424	109.846
15774	109.846
6445	109.846
9228	109.846
12023	109.846
6472	111.095
4021	112.344
9285	112.384
17978	113.631
18392	114.878
15331	114.996
2753	115.114
433	115.231
16794	115.306
17980	115.427
group LG24
2417	0
3745	0
9699	0
11425	0
2775	0
3718	0
6214	0
9712	0
10494	0
16095	0
5347	2.929
577	5.858
6105	8.787
3635	8.787
5755	10.175
1207	11.562
10421	12.95
8465	14.337
2884	16.466
3251	16.466
5753	16.466
16417	18.595
9036	18.612
9083	18.612
2245	31.992
6855	32.048
12027	32.1
11140	32.144
14068	36.846
group LG25
8513	0
18194	29.101
11483	29.221
4093	32.104
10853	32.123
5117	33.155
15781	33.742
7978	38.386
3613	45.99
1835	46.006
2414	46.006
3250	46.006
4372	46.006
8084	46.006
8576	46.006
17897	46.006
15869	46.024
11033	46.042
1977	46.059
7153	46.075
5438	46.094
5021	46.113
3793	46.131
16574	46.131
4342	48.559
10291	57.332
6677	60.823
6575	71.971
4514	83.119
15111	95.613
4489	99.821
17339	104.03
1653	130.159
group LG26
3842	0
17781	3.131
6262	9.059
8080	9.059
8471	9.078
9937	9.105
6450	12.287
17771	12.288
13902	12.29
1914	15.666
10048	16.61
17256	17.566
758	18.089
13626	18.089
5886	19.437
16223	19.437
669	19.438
411	20.901
190	20.901
2803	20.901
3102	20.901
5318	20.901
7127	20.901
10972	20.901
5571	20.902
6655	20.902
10948	20.902
17300	20.902
1464	20.905
2468	23.066
7556	25.018
group LG27
1736	0
17972	0
8099	0
13623	0
2089	1.527
5239	3.055
11045	3.055
6160	3.056
4544	3.063
16118	3.128
17044	6.759
6101	6.76
16081	6.761
7535	6.762
17780	6.763
9057	6.764
1178	6.767
4070	8.58
9828	8.586
6315	10.236
11211	10.236
5216	10.236
8261	10.236
2469	10.241
14521	10.243
5447	10.255
2800	12.572
3679	14.889
3963	14.889
11389	14.889
7956	14.89
18675	14.892
1886	16.395
13656	16.395
15525	16.396
323	16.61
15186	16.824
15994	50.518
group LG28
7147	0
4904	1.304
2195	2.607
3132	2.607
4447	2.607
6551	2.607
14916	2.607
1388	2.607
2937	2.607
2990	2.607
3304	2.607
6499	2.607
8563	2.607
8956	2.607
9192	2.607
10166	2.607
11538	2.607
15264	2.607
16629	2.607
17234	2.607
17984	2.607
19590	2.607
16855	7.14
17554	7.146
11258	12.206
9374	17.266
5107	22.326
11689	27.386
3605	32.446
15958	32.446
group LG29
2273	0
7291	0
14673	0
2663	5.096
16888	5.096
8515	10.192
284	15.288
1225	15.288
4848	15.288
6296	15.288
9709	15.288
9897	15.288
10602	15.288
15283	15.288
6495	20.384
4011	25.479
8152	25.479
17108	25.479
10190	30.575
8290	30.575
11210	30.575
group LG30
10364	0
18128	0
15220	0
11917	2.89
10736	5.779
15536	8.669
11032	14.835
8116	17.648
11373	17.648
7545	17.648
15952	17.648
13308	19.794
11642	19.794
4708	21.94
5658	21.94
16622	21.94
14117	24.086
886	26.232
2536	27.971
6782	29.71
4569	31.917
2105	34.125
1058	36.332
2852	36.332
16905	36.332
11553	36.352
18323	37.772
12083	44.718
17403	44.718
group LG31
16350	0
10701	3.085
9987	3.121
7635	6.897
16707	26.089
3752	26.516
15919	26.943
18050	27.369
18371	27.37
18174	27.374
6496	28.294
14857	29.215
14348	33.014
2610	33.017
13865	39.006
17718	39.014
2210	39.015
1965	40.131
17440	41.248
7786	41.248
15157	41.248
4376	42.364
1139	43.481
4169	47.403
15394	47.403
5351	50.257
13905	59.153
10268	59.174
14622	59.185
1203	59.411
11342	59.643
10153	59.643
11297	59.643
group LG32
2811	0
10999	1.223
8714	2.209
1754	2.235
6139	2.235
9638	2.235
16323	2.235
2430	3.748
17017	5.262
5739	6.776
6437	6.776
8239	8.29
8508	9.73
5087	9.73
16409	9.73
162	15.698
2099	15.698
5080	15.698
2569	15.698
3787	15.698
10178	15.698
16900	15.698
16712	19.216
6465	19.356
5712	19.486
18036	19.613
2684	19.74
2523	19.836
6219	19.932
10793	20.054
17937	20.152
8741	20.25
4331	20.269
4696	22.561
6360	22.592
group LG33
7977	0
2006	0
5528	0
18398	5.268
16608	10.536
6253	15.804
16079	15.804
4884	21.072
17926	26.34
3472	31.608
7175	36.876
14693	42.144
7581	42.428
8572	44.463
1522	46.497
1876	48.531
8218	50.566
17513	52.6
1600	52.74
10773	52.74
3195	52.74
6022	52.74
18040	52.74
18247	54.328
16992	60.242
14375	60.302
group LG34
5110	0
1723	4.552
7088	6.738
11674	8.924
15803	8.924
9793	8.944
6771	8.965
7646	11.101
18610	11.101
13422	11.122
9747	11.144
956	11.144
11749	11.144
6482	13.916
4558	18.149
17501	19.46
16917	19.578
9615	25.576
5641	28.43
5094	28.929
9780	38.141
group LG35
14213	0
4952	2.401
2181	2.401
7927	2.401
14028	2.401
17319	2.401
1800	4.773
73	4.773
5475	4.773
17788	4.773
17879	4.773
15442	4.785
4702	4.789
2756	4.794
17643	4.8
17936	6.367
11827	7.76
13650	11.875
14943	11.875
6402	23.061
group LG36
316	0
1937	0
3417	0
8603	0
8861	0
9957	0
10132	0
10544	0
10964	0
14580	0
15490	0
8656	0.337
1551	23.916
4750	47.495
6429	52.763
13069	58.031
893	63.299
16169	63.299
828	63.299
10843	63.299
11321	63.299
16568	63.299
17733	63.299
group LG37
5169	0
1217	3.329
1566	3.329
5799	7.4
5516	11.471
17992	14.08
17659	15.791
1013	17.503
3002	17.504
14534	17.504
2833	17.504
5746	17.504
8993	17.504
18539	17.504
5310	17.505
12029	17.505
7035	40.722
13855	40.722
15299	40.722
group LG38
5012	0
4832	2.83
11085	7.376
6706	27.503
14932	38.781
7911	43.92
8238	43.92
9108	43.92
10302	43.92
18180	43.969
15134	45.247
17899	46.525
3634	46.525
16158	48.239
8978	49.953
6944	55.466
14756	60.978
15451	66.005
group LG39
5545	0
15365	0.053
10419	7.56
10728	7.623
9293	7.623
11106	7.623
6471	7.635
14189	7.635
1250	9.822
14749	12.009
9580	16.446
6976	16.462
18038	16.487
17708	18.647
4574	18.648
14894	18.655
6646	18.662
6964	18.662
9661	18.662
9405	18.662
8922	19.698
3707	19.778
15193	21.817
14174	23.976
835	26.199
11059	26.22
13524	29.666
15859	34.09
group LG40
9695	0
6446	1.166
2759	2.331
6729	4.505
3430	4.802
9577	4.845
6236	4.88
10083	4.913
10337	4.944
9837	7.586
2553	10.224
6796	15.594
6358	15.621
2665	18.252
8824	18.281
18132	18.309
5378	18.321
8689	24.247
81	36.649
7617	36.659
9277	36.668
18196	38.418
6097	40.168
4428	40.285
15856	45.053
2277	46.187
15707	47.733
[truncated: 146 more rows]
